# Supplementary material for: Whole Genome Sequencing for Genomics-Guided Investigations of Escherichia coli O157:H7 Outbreaks
Source: Front Microbiol. 2016 Jun 30;7:985. doi: 10.3389/fmicb.2016.00985 (PMC4928038; doi:10.3389/fmicb.2016.00985)
Supplement: Supplementary file 1 [file Table1.XLSX]

## Sheet: Table_S1
Supplemental Table 1 | Metadata Collection
Strain	Serotype	Clade	Outbreak	Outbreak abbreviation	Cases	Secondary Transmission	Interval between cases	Origin (State)	Source	Year	Period	Accession nb	SRA	Contigs	Contigs (SPAdes)1	Genome Size	Genome Size1	Optical Map	stx Variant	Publication
B112	O157:H7	8.32	Battleground Lake	BL	28	8		WA	Human	1999		AVRY	SRR647541	126	256	5319355	5355830		stx2a	This study
B113	O157:H7	8.32	Battleground Lake	BL	28	8		WA	Human	1999		AVRZ	SRR647544	139	252	5311173	5348908		stx2a	This study
B114	O157:H7	8.32	Battleground Lake	BL	28	8		WA	Human	1999		AVSA	SRR647545	126	250	5309484	5358396		stx2a	This study
EC1738	O157:H7	6.26	Cookie dough	CD	76			MA	Cookie dough	2009		AKMN	#	62		5478162		M (FDA)	stx2c	This study
EC1734	O157:H7	8.32	Cookie dough	CD	76			MA	Human	2009		AKMO	#	54		5427907		M	stx2a ,stx2c	Eppinger et al, 2013
EC1735	O157:H7	8.32	Cookie dough	CD	76			MA	Human	2009		AMUR	SRR436892	430	253	5373810	5305104		stx2a ,stx2c	This study
EC1736	O157:H7	8.32	Cookie dough	CD	76			MA	Human	2009		AMUS	SRR436893	427	241	5379667	5305763		stx2a ,stx2c	This study
EC1737	O157:H7	8.32	Cookie dough	CD	76			MA	Human	2009		AMUT	SRR436894	500	265	5371079	5302251		stx2a ,stx2c	This study
EC1845	O157:H7	8.3	Fairbank Farms	FF	26			ME	Human	2009	2 months	AKMP	SRR394743	540	256	5364905	5283115		stx2a, stx2c	This study
EC1846	O157:H7	8.3	Fairbank Farms	FF	26			ME	Human	2009	2 months	AMUU	SRR436895	550	268	5354144	5271204		stx2a, stx2c	This study
EC1847	O157:H7	8.3	Fairbank Farms	FF	26			ME	Human	2009	2 months	AMUV	SRR436897	527	295	5349602	5279746		stx2a, stx2c	This study
EC1848	O157:H7	8.3	Fairbank Farms	FF	26			ME	Human	2009	2 months	AMUW	SRR436898	447	264	5371972	5282835		stx2a, stx2c	This study
EC1849	O157:H7	8.3	Fairbank Farms	FF	26			ME	Human	2009	2 months	AMUX	SRR436899	488	266	5359321	5283665		stx2a, stx2c	This study
EC1850	O157:H7	8.3	Fairbank Farms	FF	26			MA	Human	2009	2 months	AMUY	SRR436900	457	251	5374719	5279649		stx2a, stx2c	This study
EC1856	O157:H7	8.3	Fairbank Farms	FF	26			MA	Human	2009	2 months	AMUZ	SRR436901	454	247	5379068	5281785		stx2a, stx2c	This study
EC1862	O157:H7	8.3	Fairbank Farms	FF	26			MA	Human	2009	2 months	AMVA	SRR436902	661	316	5324591	5257195		stx2a, stx2c	This study
B103	O157:H7	3.15	Finley School District	FS	11	1		WA	Human	1998	1 day	AVRS	SRR647526	126	252	5235797	5241282		stx1, stx2a	This study
B104	O157:H7	3.15	Finley School District	FS	11	1		WA	Human	1998	1 day	AVRT	SRR647538	122	244	5228049	5296783		stx1, stx2a	This study
B105	O157:H7	3.15	Finley School District	FS	11	1		WA	Human	1998	1 day	AVRU	SRR647540	129	231	5235916	5260149		stx1, stx2a	This study
B106	O157:H7	3.15	Finley School District	FS	11	1		WA	Human	1998	1 day	AVRV	SRR647543	119	255	5203901	5272027		stx1, stx2a	This study
B107	O157:H7	3.15	Finley School District	FS	11	1		WA	Human	1998	1 day	AVQT	SRR646541	52	240	5479212	5277878	M	stx1, stx2a	This study
B108	O157:H7	2.9	Intra Household	IH	2	0	5	WA	Human	1998		AVRW	SRR647537	122	263	5220639	5273150		stx2a	This study
B109	O157:H7	2.9	Intra Household	IH	2	0	5	WA	Human	1998		AVRX	SRR647539	121	258	5220322	5279416		stx2a	This study
B15	O157:H7	2.9	Intra Household	IH	2		5	WA	Human	2000		AVSB	SRR647530	121	248	5272514	5314285		stx1, stx2a	This study
B17	O157:H7	2.9	Intra Household	IH	2		5	WA	Human	2000		AVSC	SRR647531	121	259	5256728	5323609		stx1, stx2a	This study
B83	O157:H7	3.15	Intra Household	IH	2		4	WA	Human	2002		AVSH	SRR647532	130	258	5247655	5305601		stx1, stx2a	This study
B84	O157:H7	3.15	Intra Household	IH	2		4	WA	Human	2002		AVSI	SRR647533	131	259	5256253	5304536		stx1, stx2a	This study
B85	O157:H7	3.15	Intra Household	IH	2		6	WA	Human	2002		AVSJ	SRR647534	128	271	5243626	5308457		stx1, stx2a	This study
B86	O157:H7	3.15	Intra Household	IH	2		6	WA	Human	2002		AVSK	SRR647536	136	272	5308821	5370308		stx1, stx2a	This study
B952	O157:H7	8.3	Intra Household	IH	2			MO	Human	2005		AVRG	SRR646555	59	262	5525129	5306283	M	stx2c	This study
B89	O157:H7	8.32	Intra Household	IH	2		6	WA	Human	2003		AVSL	SRR647527	137	268	5319764	5359986		stx2a	This study
B90	O157:H7	8.32	Intra Household	IH	2		6	WA	Human	2003		AVSM	SRR647528	134	274	5321425	5366593		stx2a	This study
B93	O157:H7	8.32	Intra Household	IH	2		4	MO	Human	2005		AVRE	SRR646549	50	236	5521156	5318463	M	stx2a	This study
B94	O157:H7	8.32	Intra Household	IH	2		4	MO	Human	2005		AVRF	SRR646552	57	229	5522156	5320467	M	stx2a	This study
B40-1	O157:H7	3.15	Plate Mate	PM	1			WA	Human	2001		AVSD	SRR647524	132	267	5278042	5344091		stx1, stx2a	This study
B40-2	O157:H7	3.15	Plate Mate	PM	1			WA	Human	2001		AVSE	SRR647525	132	260	5279382	5333519		stx1, stx2a	This study
B28-1	O157:H7	8.32	Plate Mate	PM	1			WA	Human	2000		AVQW	SRR646514	117	227	5265476	5322538		stx2a	This study
B28-2	O157:H7	8.32	Plate Mate	PM	1			WA	Human	2000		AVQX	SRR646515	123	220	5282695	5322538		stx2a	This study
B29-1	O157:H7	8.32	Plate Mate	PM	1			WA	Human	2000		AVQY	SRR646516	122	232	5221118	5318394		stx2a	This study
B29-2	O157:H7	8.32	Plate Mate	PM	1			WA	Human	2000		AVQZ	SRR646517	120	227	5230217	5288878		stx2a	This study
B7-1	O157:H7	8.32	Plate Mate	PM	1			WA	Human	2000		AVRC	SRR646544	53	244	5519566	5306827		stx2a	This study
B7-2	O157:H7	8.32	Plate Mate	PM	1			WA	Human	2000		AVRD	SRR646547	58	260	5493719	5326024		stx2a	This study
B36-1	O157:H7	8.32	Plate Mate	PM	1			WA	Human	2001		AVRA	SRR646518	113	240	5237252	5311214		stx2a	This study
B36-2	O157:H7	8.32	Plate Mate	PM	1			WA	Human	2001		AVRB	SRR646519	114	234	5233428	5311335		stx2a	This study
B26-1	O157:H7	3.15	Plate Mate	PM	1			WA	Human	2000		AVQU	SRR646558	60	259	5534252	5307589	M	stx1, stx2a	This study
B26-2	O157:H7	3.15	Plate Mate	PM	1			WA	Human	2000		AVQV	SRR646563	58	255	5560038	5302989	M	stx1, stx2a	This study
EC4401	O157:H7	8.3	Taco Bell	TB	71			PA	Human	2006	2 months	ABHR		186		5733133			stx2a ,stx2c	Eppinger et al, 2011
EC4402	O157:H7	8.3	Taco Bell	TB	71			USA	Human	2006	2 months	AKMI	SRR390910	654	347	5446996	5385032		stx2a ,stx2c	Eppinger et al, 2013
EC4439	O157:H7	8.3	Taco Bell	TB	71			USA	Human	2006	2 months	AKMJ	SRR394003	489	273	5400080	5327488		stx2a ,stx2c	This study
EC4448	O157:H7	8.3	Taco Bell	TB	71			USA	Human	2006	2 months	AKMM	SRR394631	500	252	5492781	5394517		stx2a ,stx2c	Eppinger et al, 2013
EC4486	O157:H7	8.3	Taco Bell	TB	71			NJ	Human	2006	2 months	ABHS		165		5933166			stx2a, stx2c	Eppinger et al, 2011
EC4436	O157:H7	8.32	Taco Bell	TB	71			USA	Human	2006	2 months	AKMK	SRR394001	422	245	5415441	5345974		stx2a ,stx2c	Eppinger et al, 2013
EC4437	O157:H7	8.32	Taco Bell	TB	71			USA	Human	2006	2 months	AKML	SRR394603	372	248	5406798	5343702		stx2a ,stx2c	This study
EC4501	O157:H7	2.9	Taco John	TJ	81			MI	Human	2006	2 months	ABHT		250		5677181			stx1, stx2a	Eppinger et al, 2011
TW14588	O157:H7	2.9	Taco John	TJ	81			MN	Lettuce	2006	2 months	NZ_CM000662		1		5578816			stx1, stx2a (2x)	Eppinger et al, 2011
EC1863	O157:H7	8.31	Totino's Pizza	TP	21			TN	Human	2007	3 months	AKMQ	SRR394794	412	251	5378508	5375964	M	stx2a ,stx2c	This study
EC1864	O157:H7	8.31	Totino's Pizza	TP	21			TN	Human	2007	3 months	AMVB	SRR436903	469	273	5397195	5323636		stx2a ,stx2c	This study
EC1866	O157:H7	8.31	Totino's Pizza	TP	21			TN	Human	2007	3 months	AMVD	SRR436906	461	258	5405644	5313711		stx2a ,stx2c	This study
EC1868	O157:H7	8.31	Totino's Pizza	TP	21			TN	Human	2007	3 months	AMVE	SRR436905	475	282	5471196	5375530		stx2a ,stx2c	This study
EC1869	O157:H7	8.31	Totino's Pizza	TP	21			TN	Human	2007	3 months	AMVF	SRR436907	465	253	5408410	5310733		stx2a ,stx2c	This study
EC1870	O157:H7	8.31	Totino's Pizza	TP	21			TN	Human	2007	3 months	AMVG	SRR436908	542	279	5460136	5362723		stx2a	This study
PA22	O157:H7	5.23	Clade reference strain					USA	Human	2007		AKLI	SRR396680	75		5494508		M (FDA)	stx1, stx2c
PA38	O157:H7	6.24	Clade reference strain					PA	Human	2008		AMUO	SRR427063	606		5268786			stx2c
TW11039	O157:H7	4.2	Clade reference strain					USA	Human	2002		AKLW	SRR393960	71		5596176		M (FDA)	stx1,stx2a,stx2c	Eppinger et al, 2013
PA40	O157:H7	7.29	Clade reference strain					PA	Human	2008		AKLQ	SRR371533	66		5525229			stx2c
			Plasmid reference											AKLQ01000037		42401		M (FDA)
Sakai	O157:H7	1	Clade reference strain					Japan	Human	1996		NC_002695	NA	1		5594477			stx1, stx2a	Hayashi et al, 2001
EDL933	O157:H7	3.12	Clade reference strain					MI	Human	1982		NZ_CP008957	NA	1		5639399			stx1, stx2a	Perna et al, 2001
EC4115	O157:H7	8.3	Clade reference strain		238			USA	Human	2006		NC_011353	NA	1		5704171			stx2a ,stx2c	Eppinger et al, 2011
			Plasmid reference									NC_011351		1		37452
PA48	O157:H7	9.35	Clade reference strain					PA	Human	2008		AOEN	SRR537020	137		5196577			stx1, stx2c
PA4	O157:H7	2.9	Clade reference strain					PA	Human	2007		AMUA	SRR427073	455		5457046			stx1, stx2a
K4405	O157:H7	8.3	Plasmid reference					USA	-	-		JHIN		JHIN01000008.1,JHIN01000045.1		77757				Trees et al., 2014
														JHIN01000057.1,JHIN01000098.1		38081
K4406	O157:H7	8.3	Plasmid reference					USA	-	-		JHIM		JHIM01000008.1,JHIM01000109.1		74276				Trees et al., 2014
														JHIM01000049.1,JHIM01000071.1		36524
PA35	O157:H7	8.3	Plasmid reference					PA	Human	2007		AOES		AOES01000018.1,AOES01000015.1		72563
														AOES01000013		36916
SL476	Salmonella enterica subsp. enterica serovar Heidelberg		Plasmid reference					MN	Ground Turkey	2003		NC_011081.1		1		91374				Fricke et al, 2011
CVM 22462	Salmonella enterica subsp. enterica serovar Newport		Plasmid reference					AZ	Dog	2003		NZ_CP009566		1		94725				Cao et al, 2015
C-49	Escherichia coli		Plasmid reference					Switzerland	Chicken	missing		KJ484638		1		108660				Wang et al, 2014
SL1344	Salmonella enterica subsp. enterica serovar Typhimurium		Plasmid reference					Auxotroph strain (ancestral ST4/74)		1981		NC_017718.1		1		86908				Kroger et al, 2012
SS17	O157:H7		Plasmid reference					USA	Bovine	2010		NZ_CP008807		1		37447				Cote et al, 2015
EC2722.1	Escherichia coli		Plasmid reference					missing	Bovine	missing		CXXJ		CXXJ01000043		37872
77-1427	Salmonella enterica subsp. enterica serovar Enteritidis		Plasmid reference					RI	Human	1977		NZ_CP007599		1		39599				Timme et al, 2012
2009C-4126	O111:H8		Plasmid reference					USA	missing	missing		JHGR		JHGR01000069		37767				Trees et al., 2014
VR50	Escherichia coli		Plasmid reference					missing	Human	missing		NZ_CP011135		1		70533				Beatson et al, 2015
94-3024	O104:H21		Plasmid reference					MT	Human	1994		NZ_CP009107.1		1		161447				Yan et al, 2015
HUSEC41	O104:H4		Plasmid reference					Germany	Human	2001		HE603110.1		1		91942				Kunne et al, 2012
H30	O26:H11		Plasmid reference					Canada	Human	missing				1		168100				Fratamico et al, 2011
RM12761	O145:H28		Plasmid reference					Belgium	Ice Cream	2007		NZ_CP007134		1		58666				Cooper et al, 2014
DMC1097	Klebsiella pneumoniae		Plasmid reference					US	Human	missing		NZ_CP011978		1		77775				Wright et al, 2014
FAP1	Escherichia coli		Plasmid reference					Netherland	Pig	2011		NZ_CP009581		1		62384				de Been et al, 2014
SH146	Salmonella enterica subsp. enterica serovar Heidelberg		Plasmid reference					MN	Pig	2002		NC_019115		1		65030				Han et al, 2012
1 SPAdes assembly (contigs>500bp)
# error in SRA links to different WGS
2 Intra household case included in general analysis, but corresponding pair failed sequencing
