# Supplementary material for: Whole Genome Sequencing for Genomics-Guided Investigations of Escherichia coli O157:H7 Outbreaks
Source: Front Microbiol. 2016 Jun 30;7:985. doi: 10.3389/fmicb.2016.00985 (PMC4928038; doi:10.3389/fmicb.2016.00985)
Supplement: Supplementary file 2 [file Table2.XLSX]

## Sheet: Galaxy1836-(summary_groups).tab
Color legend	Group	syn?	SNPs	Pattern	Positions	Informative	Genomes Allele 1	Genomes Allele 2	Genomes Reference Allele	Reference genome
strain-specific SNPs
Homoplastic SNPS
	1	intergenic	3	0000000000000100000000000000000000000000000000000000000000000000000000	NC_011353.1:1157292/3035751/3035924	NI	EC4486	--	B103,B104,B105,B106,B107,B108,B109,B112,B113,B114,B15,B17,B26-1,B26-2,B28-1,B28-2,B29-1,B29-2,B36-1,B36-2,B40-1,B40-2,B7-1,B7-2,B83,B84,B85,B86,B89,B90,B93,B94,B95,EC1734,EC1735,EC1736,EC1737,EC1738,EC1845,EC1846,EC1847,EC1848,EC1849,EC1850,EC1856,EC1862,EC1863,EC1864,EC1866,EC1868,EC1869,EC1870,EC4401,EC4402,EC4436,EC4437,EC4439,EC4448,EC4501,EDL933,PA22,PA38,PA4,PA40,PA48,Sakai,TW11039,TW14588	--
	1	NSYN	4	0000000000000100000000000000000000000000000000000000000000000000000000	NC_011353.1:4774261/1632017/2242691/5014742	NI	EC4486	--	B103,B104,B105,B106,B107,B108,B109,B112,B113,B114,B15,B17,B26-1,B26-2,B28-1,B28-2,B29-1,B29-2,B36-1,B36-2,B40-1,B40-2,B7-1,B7-2,B83,B84,B85,B86,B89,B90,B93,B94,B95,EC1734,EC1735,EC1736,EC1737,EC1738,EC1845,EC1846,EC1847,EC1848,EC1849,EC1850,EC1856,EC1862,EC1863,EC1864,EC1866,EC1868,EC1869,EC1870,EC4401,EC4402,EC4436,EC4437,EC4439,EC4448,EC4501,EDL933,PA22,PA38,PA4,PA40,PA48,Sakai,TW11039,TW14588	--
	2	intergenic	1	0000000000000000000000000000000000000000000000000000000000001111111000	NC_011353.1:3952971	NI	EC4401	--	B103,B104,B105,B106,B107,B108,B109,B112,B113,B114,B15,B17,B26-1,B26-2,B28-1,B28-2,B29-1,B29-2,B36-1,B36-2,B40-1,B40-2,B7-1,B7-2,B83,B84,B85,B86,B89,B90,B93,B94,B95,EC1734,EC1735,EC1736,EC1737,EC1738,EC1845,EC1846,EC1847,EC1848,EC1849,EC1850,EC1856,EC1862,EC1863,EC1864,EC1866,EC1868,EC1869,EC1870,EC4402,EC4436,EC4437,EC4439,EC4448,EC4486,EC4501,EDL933,PA22,PA38,PA4,PA40,PA48,Sakai,TW11039,TW14588	--
	2	SYN	1	0000000000000000000000000000000000000000000000000000000000001111111000	NC_011353.1:5534481	NI	EC4401	--	B103,B104,B105,B106,B107,B108,B109,B112,B113,B114,B15,B17,B26-1,B26-2,B28-1,B28-2,B29-1,B29-2,B36-1,B36-2,B40-1,B40-2,B7-1,B7-2,B83,B84,B85,B86,B89,B90,B93,B94,B95,EC1734,EC1735,EC1736,EC1737,EC1738,EC1845,EC1846,EC1847,EC1848,EC1849,EC1850,EC1856,EC1862,EC1863,EC1864,EC1866,EC1868,EC1869,EC1870,EC4402,EC4436,EC4437,EC4439,EC4448,EC4486,EC4501,EDL933,PA22,PA38,PA4,PA40,PA48,Sakai,TW11039,TW14588	--
	3	intergenic	8	0000000000000000000000000000000000000000000000000000000000001111111000	NC_011353.1:1678081/1809549/2223349/2632099/2632100/4172431/4945736/5535359	NI	EC4501	--	B103,B104,B105,B106,B107,B108,B109,B112,B113,B114,B15,B17,B26-1,B26-2,B28-1,B28-2,B29-1,B29-2,B36-1,B36-2,B40-1,B40-2,B7-1,B7-2,B83,B84,B85,B86,B89,B90,B93,B94,B95,EC1734,EC1735,EC1736,EC1737,EC1738,EC1845,EC1846,EC1847,EC1848,EC1849,EC1850,EC1856,EC1862,EC1863,EC1864,EC1866,EC1868,EC1869,EC1870,EC4401,EC4402,EC4436,EC4437,EC4439,EC4448,EC4486,EDL933,PA22,PA38,PA4,PA40,PA48,Sakai,TW11039,TW14588	--
	3	NSYN	6	0000000000000000000000000000000000000000000000000000000000000000000001	NC_011353.1:111961/111979/426846/1153099/3736318/4291559	NI	EC4501	--	B103,B104,B105,B106,B107,B108,B109,B112,B113,B114,B15,B17,B26-1,B26-2,B28-1,B28-2,B29-1,B29-2,B36-1,B36-2,B40-1,B40-2,B7-1,B7-2,B83,B84,B85,B86,B89,B90,B93,B94,B95,EC1734,EC1735,EC1736,EC1737,EC1738,EC1845,EC1846,EC1847,EC1848,EC1849,EC1850,EC1856,EC1862,EC1863,EC1864,EC1866,EC1868,EC1869,EC1870,EC4401,EC4402,EC4436,EC4437,EC4439,EC4448,EC4486,EDL933,PA22,PA38,PA4,PA40,PA48,Sakai,TW11039,TW14588	--
	4	intergenic	4	0000000000000000000000000000000000000000000000000000000000000000000001	NC_011353.1:8250/1844453/3136256/3971196	PI	B112,B113,B114	--	B103,B104,B105,B106,B107,B108,B109,B15,B17,B26-1,B26-2,B28-1,B28-2,B29-1,B29-2,B36-1,B36-2,B40-1,B40-2,B7-1,B7-2,B83,B84,B85,B86,B89,B90,B93,B94,B95,EC1734,EC1735,EC1736,EC1737,EC1738,EC1845,EC1846,EC1847,EC1848,EC1849,EC1850,EC1856,EC1862,EC1863,EC1864,EC1866,EC1868,EC1869,EC1870,EC4401,EC4402,EC4436,EC4437,EC4439,EC4448,EC4486,EC4501,EDL933,PA22,PA38,PA4,PA40,PA48,Sakai,TW11039,TW14588	--
	4	NSYN	10	0000000000000000000000000000000000000000000000000000000000000000000001	NC_011353.1:824850/1130153/1847775/3508246/4143963/4210870/4574322/4628190/4922482/5411750	PI	B112,B113,B114	--	B103,B104,B105,B106,B107,B108,B109,B15,B17,B26-1,B26-2,B28-1,B28-2,B29-1,B29-2,B36-1,B36-2,B40-1,B40-2,B7-1,B7-2,B83,B84,B85,B86,B89,B90,B93,B94,B95,EC1734,EC1735,EC1736,EC1737,EC1738,EC1845,EC1846,EC1847,EC1848,EC1849,EC1850,EC1856,EC1862,EC1863,EC1864,EC1866,EC1868,EC1869,EC1870,EC4401,EC4402,EC4436,EC4437,EC4439,EC4448,EC4486,EC4501,EDL933,PA22,PA38,PA4,PA40,PA48,Sakai,TW11039,TW14588	--
	4	SYN	5	0000000000000000000000000000000011110000000000000000000000000000000000	NC_011353.1:503912/1472605/1641901/2422164/5362858	PI	B112,B113,B114	--	B103,B104,B105,B106,B107,B108,B109,B15,B17,B26-1,B26-2,B28-1,B28-2,B29-1,B29-2,B36-1,B36-2,B40-1,B40-2,B7-1,B7-2,B83,B84,B85,B86,B89,B90,B93,B94,B95,EC1734,EC1735,EC1736,EC1737,EC1738,EC1845,EC1846,EC1847,EC1848,EC1849,EC1850,EC1856,EC1862,EC1863,EC1864,EC1866,EC1868,EC1869,EC1870,EC4401,EC4402,EC4436,EC4437,EC4439,EC4448,EC4486,EC4501,EDL933,PA22,PA38,PA4,PA40,PA48,Sakai,TW11039,TW14588	--
	5	intergenic	14	0000000000000000000000000000000011110000000000000000000000000000000000	NC_011353.1:14114/263702/510990/740920/1784391/2015402/2466374/2646112/4211714/5195456/5298808/5348690/5350634/5393660	PI	B103,B104,B105,B106,B107,B108,B109,B15,B17,B26-1,B26-2,B40-1,B40-2,B83,B84,B85,B86,EC1738,EC4501,EDL933,PA22,PA38,PA4,PA40,PA48,Sakai,TW11039,TW14588	--	B112,B113,B114,B28-1,B28-2,B29-1,B29-2,B36-1,B36-2,B7-1,B7-2,B89,B90,B93,B94,B95,EC1734,EC1735,EC1736,EC1737,EC1845,EC1846,EC1847,EC1848,EC1849,EC1850,EC1856,EC1862,EC1863,EC1864,EC1866,EC1868,EC1869,EC1870,EC4401,EC4402,EC4436,EC4437,EC4439,EC4448,EC4486	--
	5	NSYN	76	0000000000000000000000000000000011110000000000000000000000000000000000	NC_011353.1:6065/133881/186091/421407/424744/436134/451116/585111/592701/637073/676618/740406/825031/828760/851988/878456/966000/1404185/1466145/1640334/1905675/1945506/2057118/2196666/2204807/2209675/2219409/2232582/2251221/2256860/2391465/2434736/2756027/2773385/2780703/2796584/3111248/3112593/3385071/3537169/3574242/3668750/3790041/3808677/3894834/3945075/3990323/4036205/4082250/4115284/412495…	PI	B103,B104,B105,B106,B107,B108,B109,B15,B17,B26-1,B26-2,B40-1,B40-2,B83,B84,B85,B86,EC1738,EC4501,EDL933,PA22,PA38,PA4,PA40,PA48,Sakai,TW11039,TW14588	--	B112,B113,B114,B28-1,B28-2,B29-1,B29-2,B36-1,B36-2,B7-1,B7-2,B89,B90,B93,B94,B95,EC1734,EC1735,EC1736,EC1737,EC1845,EC1846,EC1847,EC1848,EC1849,EC1850,EC1856,EC1862,EC1863,EC1864,EC1866,EC1868,EC1869,EC1870,EC4401,EC4402,EC4436,EC4437,EC4439,EC4448,EC4486	--
	5	SYN	41	0000000000000000000000000000000000000000000000000000001111000000000000	NC_011353.1:18969/48367/85393/290908/341813/487631/563978/583966/618739/755972/797999/841255/1280412/1861335/2052905/2165731/2277092/2353236/3048736/3370345/3503284/3519631/3530217/3658762/3698508/4049819/4075638/4084259/4135437/4279510/4340296/4345779/4621833/4790698/4863029/5156053/5198405/5202874/5208148/5493581/5522256	PI	B103,B104,B105,B106,B107,B108,B109,B15,B17,B26-1,B26-2,B40-1,B40-2,B83,B84,B85,B86,EC1738,EC4501,EDL933,PA22,PA38,PA4,PA40,PA48,Sakai,TW11039,TW14588	--	B112,B113,B114,B28-1,B28-2,B29-1,B29-2,B36-1,B36-2,B7-1,B7-2,B89,B90,B93,B94,B95,EC1734,EC1735,EC1736,EC1737,EC1845,EC1846,EC1847,EC1848,EC1849,EC1850,EC1856,EC1862,EC1863,EC1864,EC1866,EC1868,EC1869,EC1870,EC4401,EC4402,EC4436,EC4437,EC4439,EC4448,EC4486	--
	6	intergenic	16	0000000000000000000000000000000000000000000000000000001111000000000000	NC_011353.1:25204/64512/610587/965876/986690/1104694/1221860/2164093/2260547/2260632/2270773/3489872/3816605/4214631/4256852/4854402	PI	EC1738,PA38	--	B103,B104,B105,B106,B107,B108,B109,B112,B113,B114,B15,B17,B26-1,B26-2,B28-1,B28-2,B29-1,B29-2,B36-1,B36-2,B40-1,B40-2,B7-1,B7-2,B83,B84,B85,B86,B89,B90,B93,B94,B95,EC1734,EC1735,EC1736,EC1737,EC1845,EC1846,EC1847,EC1848,EC1849,EC1850,EC1856,EC1862,EC1863,EC1864,EC1866,EC1868,EC1869,EC1870,EC4401,EC4402,EC4436,EC4437,EC4439,EC4448,EC4486,EC4501,EDL933,PA22,PA4,PA40,PA48,Sakai,TW11039,TW14588	--
	6	NSYN	55	0000000000000000000000000000000000000000000000000000001111000000000000	NC_011353.1:10839/64016/256150/259494/279244/287413/344218/359662/640059/781685/967220/981326/1007970/1049223/1279712/1279794/1298807/1418837/1424517/1446810/2050772/2253315/2323336/2333914/2764951/2800058/2864998/3021374/3073838/3079614/3097527/3407288/3450390/3467729/3801013/3837151/3840855/4029886/4084177/4149234/4276510/4415243/4433309/4451599/4534887/4558962/4588542/4802102/5116026/5240744/5…	PI	EC1738,PA38	--	B103,B104,B105,B106,B107,B108,B109,B112,B113,B114,B15,B17,B26-1,B26-2,B28-1,B28-2,B29-1,B29-2,B36-1,B36-2,B40-1,B40-2,B7-1,B7-2,B83,B84,B85,B86,B89,B90,B93,B94,B95,EC1734,EC1735,EC1736,EC1737,EC1845,EC1846,EC1847,EC1848,EC1849,EC1850,EC1856,EC1862,EC1863,EC1864,EC1866,EC1868,EC1869,EC1870,EC4401,EC4402,EC4436,EC4437,EC4439,EC4448,EC4486,EC4501,EDL933,PA22,PA4,PA40,PA48,Sakai,TW11039,TW14588	--
	6	SYN	30	0000000000000000000000000000000000000000000000000000000000001111111100	NC_011353.1:125293/177015/468712/531981/555639/737734/810159/1048492/1059281/1099837/1157615/1909908/1936900/2029506/2034390/2162832/2173692/2556406/2642481/3015352/3070011/3444935/3664063/3708126/3747094/3770451/3815869/4542029/5301629/5467380	PI	EC1738,PA38	--	B103,B104,B105,B106,B107,B108,B109,B112,B113,B114,B15,B17,B26-1,B26-2,B28-1,B28-2,B29-1,B29-2,B36-1,B36-2,B40-1,B40-2,B7-1,B7-2,B83,B84,B85,B86,B89,B90,B93,B94,B95,EC1734,EC1735,EC1736,EC1737,EC1845,EC1846,EC1847,EC1848,EC1849,EC1850,EC1856,EC1862,EC1863,EC1864,EC1866,EC1868,EC1869,EC1870,EC4401,EC4402,EC4436,EC4437,EC4439,EC4448,EC4486,EC4501,EDL933,PA22,PA4,PA40,PA48,Sakai,TW11039,TW14588	--
	7	intergenic	29	0000000000000000000000000000000000000000000000000000000000001111111100	NC_011353.1:32633/390584/415420/638851/946446/960624/1021585/1291548/1836033/2028418/2281476/2777675/2847551/2864920/3129419/3174910/4063995/4070310/4121136/4178834/4214470/4222248/4222366/4846758/4912260/4915766/5021414/5038575/5353342	NI	PA22	--	B103,B104,B105,B106,B107,B108,B109,B112,B113,B114,B15,B17,B26-1,B26-2,B28-1,B28-2,B29-1,B29-2,B36-1,B36-2,B40-1,B40-2,B7-1,B7-2,B83,B84,B85,B86,B89,B90,B93,B94,B95,EC1734,EC1735,EC1736,EC1737,EC1738,EC1845,EC1846,EC1847,EC1848,EC1849,EC1850,EC1856,EC1862,EC1863,EC1864,EC1866,EC1868,EC1869,EC1870,EC4401,EC4402,EC4436,EC4437,EC4439,EC4448,EC4486,EC4501,EDL933,PA38,PA4,PA40,PA48,Sakai,TW11039,TW14588	--
	7	NSYN	89	0000000000000000000000000000000000000000000000000000000000001111111100	NC_011353.1:34764/41108/52204/96387/100172/154155/223158/358127/391378/608929/719197/823757/826653/829243/847819/965192/1011333/1012815/1020983/1027330/1054072/1055205/1104811/1296583/1428436/1429218/1974676/1986742/2026277/2058381/2062653/2227544/2276122/2326845/2353312/2408514/2734641/2805545/3035474/3075709/3158543/3164032/3232155/3322339/3338701/3443433/3454077/3501622/3519509/3540615/3767679…	NI	PA22	--	B103,B104,B105,B106,B107,B108,B109,B112,B113,B114,B15,B17,B26-1,B26-2,B28-1,B28-2,B29-1,B29-2,B36-1,B36-2,B40-1,B40-2,B7-1,B7-2,B83,B84,B85,B86,B89,B90,B93,B94,B95,EC1734,EC1735,EC1736,EC1737,EC1738,EC1845,EC1846,EC1847,EC1848,EC1849,EC1850,EC1856,EC1862,EC1863,EC1864,EC1866,EC1868,EC1869,EC1870,EC4401,EC4402,EC4436,EC4437,EC4439,EC4448,EC4486,EC4501,EDL933,PA38,PA4,PA40,PA48,Sakai,TW11039,TW14588	--
	7	SYN	48	0000000000011110000000000000000000000000000000000000000000000000000000	NC_011353.1:52448/237605/293584/387832/396678/514585/578366/581862/758142/884528/934014/995002/1042836/1075717/1095671/1099096/1290469/1483618/1638610/1824006/1837089/1981758/2043810/2180632/2203407/2221882/2795339/2802415/3051325/3368294/3556038/3714378/3812145/3906480/4152348/4243984/4410641/4581811/4675834/4730509/4745065/4748798/4761289/4984982/5145947/5460101/5518267/5530308	NI	PA22	--	B103,B104,B105,B106,B107,B108,B109,B112,B113,B114,B15,B17,B26-1,B26-2,B28-1,B28-2,B29-1,B29-2,B36-1,B36-2,B40-1,B40-2,B7-1,B7-2,B83,B84,B85,B86,B89,B90,B93,B94,B95,EC1734,EC1735,EC1736,EC1737,EC1738,EC1845,EC1846,EC1847,EC1848,EC1849,EC1850,EC1856,EC1862,EC1863,EC1864,EC1866,EC1868,EC1869,EC1870,EC4401,EC4402,EC4436,EC4437,EC4439,EC4448,EC4486,EC4501,EDL933,PA38,PA4,PA40,PA48,Sakai,TW11039,TW14588	--
	8	intergenic	4	0000000000011110000000000000000000000000000000000000000000000000000000	NC_011353.1:32718/2574308/4571517/5102558	PI	B28-1,B28-2	--	B103,B104,B105,B106,B107,B108,B109,B112,B113,B114,B15,B17,B26-1,B26-2,B29-1,B29-2,B36-1,B36-2,B40-1,B40-2,B7-1,B7-2,B83,B84,B85,B86,B89,B90,B93,B94,B95,EC1734,EC1735,EC1736,EC1737,EC1738,EC1845,EC1846,EC1847,EC1848,EC1849,EC1850,EC1856,EC1862,EC1863,EC1864,EC1866,EC1868,EC1869,EC1870,EC4401,EC4402,EC4436,EC4437,EC4439,EC4448,EC4486,EC4501,EDL933,PA22,PA38,PA4,PA40,PA48,Sakai,TW11039,TW14588	--
	8	NSYN	16	0000000000011110000000000000000000000000000000000000000000000000000000	NC_011353.1:676240/695589/764512/968759/2173024/2299494/3211965/3428705/3864314/4104979/4204143/4324924/4762238/4918092/5231164/5451338	PI	B28-1,B28-2	--	B103,B104,B105,B106,B107,B108,B109,B112,B113,B114,B15,B17,B26-1,B26-2,B29-1,B29-2,B36-1,B36-2,B40-1,B40-2,B7-1,B7-2,B83,B84,B85,B86,B89,B90,B93,B94,B95,EC1734,EC1735,EC1736,EC1737,EC1738,EC1845,EC1846,EC1847,EC1848,EC1849,EC1850,EC1856,EC1862,EC1863,EC1864,EC1866,EC1868,EC1869,EC1870,EC4401,EC4402,EC4436,EC4437,EC4439,EC4448,EC4486,EC4501,EDL933,PA22,PA38,PA4,PA40,PA48,Sakai,TW11039,TW14588	--
	8	SYN	6	0000000000000000000000000000000000000000000000011111111111110000000000	NC_011353.1:370281/1658045/2742944/3374569/4346571/4810610	PI	B28-1,B28-2	--	B103,B104,B105,B106,B107,B108,B109,B112,B113,B114,B15,B17,B26-1,B26-2,B29-1,B29-2,B36-1,B36-2,B40-1,B40-2,B7-1,B7-2,B83,B84,B85,B86,B89,B90,B93,B94,B95,EC1734,EC1735,EC1736,EC1737,EC1738,EC1845,EC1846,EC1847,EC1848,EC1849,EC1850,EC1856,EC1862,EC1863,EC1864,EC1866,EC1868,EC1869,EC1870,EC4401,EC4402,EC4436,EC4437,EC4439,EC4448,EC4486,EC4501,EDL933,PA22,PA38,PA4,PA40,PA48,Sakai,TW11039,TW14588	--
	9	intergenic	3	0000000000000000000000000000000000000000000000011111111111110000000000	NC_011353.1:44820/241825/3224369	NI	EC1870	--	B103,B104,B105,B106,B107,B108,B109,B112,B113,B114,B15,B17,B26-1,B26-2,B28-1,B28-2,B29-1,B29-2,B36-1,B36-2,B40-1,B40-2,B7-1,B7-2,B83,B84,B85,B86,B89,B90,B93,B94,B95,EC1734,EC1735,EC1736,EC1737,EC1738,EC1845,EC1846,EC1847,EC1848,EC1849,EC1850,EC1856,EC1862,EC1863,EC1864,EC1866,EC1868,EC1869,EC4401,EC4402,EC4436,EC4437,EC4439,EC4448,EC4486,EC4501,EDL933,PA22,PA38,PA4,PA40,PA48,Sakai,TW11039,TW14588	--
	9	NSYN	6	0000000000000000000000000000000000000000000000011111111111110000000000	NC_011353.1:604425/1139587/2257309/2429740/2757920/5501825	NI	EC1870	--	B103,B104,B105,B106,B107,B108,B109,B112,B113,B114,B15,B17,B26-1,B26-2,B28-1,B28-2,B29-1,B29-2,B36-1,B36-2,B40-1,B40-2,B7-1,B7-2,B83,B84,B85,B86,B89,B90,B93,B94,B95,EC1734,EC1735,EC1736,EC1737,EC1738,EC1845,EC1846,EC1847,EC1848,EC1849,EC1850,EC1856,EC1862,EC1863,EC1864,EC1866,EC1868,EC1869,EC4401,EC4402,EC4436,EC4437,EC4439,EC4448,EC4486,EC4501,EDL933,PA22,PA38,PA4,PA40,PA48,Sakai,TW11039,TW14588	--
	9	SYN	8	0000000000000000000000000000000000000000000000000000000000000000000010	NC_011353.1:1617252/1838186/2776434/3575535/4049282/4735132/4749620/5029925	NI	EC1870	--	B103,B104,B105,B106,B107,B108,B109,B112,B113,B114,B15,B17,B26-1,B26-2,B28-1,B28-2,B29-1,B29-2,B36-1,B36-2,B40-1,B40-2,B7-1,B7-2,B83,B84,B85,B86,B89,B90,B93,B94,B95,EC1734,EC1735,EC1736,EC1737,EC1738,EC1845,EC1846,EC1847,EC1848,EC1849,EC1850,EC1856,EC1862,EC1863,EC1864,EC1866,EC1868,EC1869,EC4401,EC4402,EC4436,EC4437,EC4439,EC4448,EC4486,EC4501,EDL933,PA22,PA38,PA4,PA40,PA48,Sakai,TW11039,TW14588	--
	10	intergenic	2	0000000000000000000000000000000000000000000000000000000000000000000010	NC_011353.1:46374/3297167	PI	B108,B109,B15,B17,EC4501,PA4,TW14588	--	B103,B104,B105,B106,B107,B112,B113,B114,B26-1,B26-2,B28-1,B28-2,B29-1,B29-2,B36-1,B36-2,B40-1,B40-2,B7-1,B7-2,B83,B84,B85,B86,B89,B90,B93,B94,B95,EC1734,EC1735,EC1736,EC1737,EC1738,EC1845,EC1846,EC1847,EC1848,EC1849,EC1850,EC1856,EC1862,EC1863,EC1864,EC1866,EC1868,EC1869,EC1870,EC4401,EC4402,EC4436,EC4437,EC4439,EC4448,EC4486,EDL933,PA22,PA38,PA40,PA48,Sakai,TW11039	--
	10	NSYN	5	0000000000000000000000000000000000000000000000000000000000000000000010	NC_011353.1:359819/3094085/4885797/4896182/5501454	PI	B108,B109,B15,B17,EC4501,PA4,TW14588	--	B103,B104,B105,B106,B107,B112,B113,B114,B26-1,B26-2,B28-1,B28-2,B29-1,B29-2,B36-1,B36-2,B40-1,B40-2,B7-1,B7-2,B83,B84,B85,B86,B89,B90,B93,B94,B95,EC1734,EC1735,EC1736,EC1737,EC1738,EC1845,EC1846,EC1847,EC1848,EC1849,EC1850,EC1856,EC1862,EC1863,EC1864,EC1866,EC1868,EC1869,EC1870,EC4401,EC4402,EC4436,EC4437,EC4439,EC4448,EC4486,EDL933,PA22,PA38,PA40,PA48,Sakai,TW11039	--
	10	SYN	2	0000000000000000000000000000000000000000000001111111111111111111111100	NC_011353.1:3473432/4486166	PI	B108,B109,B15,B17,EC4501,PA4,TW14588	--	B103,B104,B105,B106,B107,B112,B113,B114,B26-1,B26-2,B28-1,B28-2,B29-1,B29-2,B36-1,B36-2,B40-1,B40-2,B7-1,B7-2,B83,B84,B85,B86,B89,B90,B93,B94,B95,EC1734,EC1735,EC1736,EC1737,EC1738,EC1845,EC1846,EC1847,EC1848,EC1849,EC1850,EC1856,EC1862,EC1863,EC1864,EC1866,EC1868,EC1869,EC1870,EC4401,EC4402,EC4436,EC4437,EC4439,EC4448,EC4486,EDL933,PA22,PA38,PA40,PA48,Sakai,TW11039	--
	11	intergenic	163	0000000000000000000000000000000000000000000001111111111111111111111100	NC_011353.1:80632/90033/126126/133753/278690/346339/349074/353758/354761/356520/367879/375211/380882/383213/405601/430661/454381/583289/589528/610602/614474/697501/793418/816701/856591/965978/966289/986732/1010623/1021554/1060041/1060580/1120022/1400519/1406280/1424257/1464316/1467821/1623834/1646302/1663773/1663945/1809622/1826748/1834338/1836067/1947931/1956559/1967566/1982089/1982110/1982122/1…	NI	PA48	--	B103,B104,B105,B106,B107,B108,B109,B112,B113,B114,B15,B17,B26-1,B26-2,B28-1,B28-2,B29-1,B29-2,B36-1,B36-2,B40-1,B40-2,B7-1,B7-2,B83,B84,B85,B86,B89,B90,B93,B94,B95,EC1734,EC1735,EC1736,EC1737,EC1738,EC1845,EC1846,EC1847,EC1848,EC1849,EC1850,EC1856,EC1862,EC1863,EC1864,EC1866,EC1868,EC1869,EC1870,EC4401,EC4402,EC4436,EC4437,EC4439,EC4448,EC4486,EC4501,EDL933,PA22,PA38,PA4,PA40,Sakai,TW11039,TW14588	--
	11	NSYN	528	0000000000000000000000000000000000000000000001111111111111111111111100	NC_011353.1:2906/17693/41182/47499/49126/59252/61912/77754/92135/104642/142916/155374/155700/157712/165817/181554/182311/206352/208523/216661/238478/247351/253292/255185/258449/261222/264512/282911/295416/298649/333503/334156/335555/344069/355089/358143/359369/374985/384244/384919/392513/393801/402432/402778/408980/414037/414858/417173/420321/445064/454878/455781/468615/488256/511300/520436/53060…	NI	PA48	--	B103,B104,B105,B106,B107,B108,B109,B112,B113,B114,B15,B17,B26-1,B26-2,B28-1,B28-2,B29-1,B29-2,B36-1,B36-2,B40-1,B40-2,B7-1,B7-2,B83,B84,B85,B86,B89,B90,B93,B94,B95,EC1734,EC1735,EC1736,EC1737,EC1738,EC1845,EC1846,EC1847,EC1848,EC1849,EC1850,EC1856,EC1862,EC1863,EC1864,EC1866,EC1868,EC1869,EC1870,EC4401,EC4402,EC4436,EC4437,EC4439,EC4448,EC4486,EC4501,EDL933,PA22,PA38,PA4,PA40,Sakai,TW11039,TW14588	--
	11	SYN	355	0000000000000000000000000000000000000000000000000000000000000001100000	NC_011353.1:3135/17613/22990/31192/44086/58708/68959/70663/117964/134336/137704/137755/146203/178346/207721/209550/213140/216629/235012/244928/287510/297481/337780/362194/384804/394910/403706/433668/460314/461124/466337/476393/493632/498625/502345/519908/526491/529254/530445/543667/556768/584686/587200/587815/598060/627623/640684/650905/673323/676230/686480/699537/702513/717616/720954/726932/7309…	NI	PA48	--	B103,B104,B105,B106,B107,B108,B109,B112,B113,B114,B15,B17,B26-1,B26-2,B28-1,B28-2,B29-1,B29-2,B36-1,B36-2,B40-1,B40-2,B7-1,B7-2,B83,B84,B85,B86,B89,B90,B93,B94,B95,EC1734,EC1735,EC1736,EC1737,EC1738,EC1845,EC1846,EC1847,EC1848,EC1849,EC1850,EC1856,EC1862,EC1863,EC1864,EC1866,EC1868,EC1869,EC1870,EC4401,EC4402,EC4436,EC4437,EC4439,EC4448,EC4486,EC4501,EDL933,PA22,PA38,PA4,PA40,Sakai,TW11039,TW14588	--
	12	intergenic	4	0000000000000000000000000000000000000000000000000000000000000001100000	NC_011353.1:145640/1628271/2859862/4614195	PI	EC1734,EC1735,EC1736,EC1737	--	B103,B104,B105,B106,B107,B108,B109,B112,B113,B114,B15,B17,B26-1,B26-2,B28-1,B28-2,B29-1,B29-2,B36-1,B36-2,B40-1,B40-2,B7-1,B7-2,B83,B84,B85,B86,B89,B90,B93,B94,B95,EC1738,EC1845,EC1846,EC1847,EC1848,EC1849,EC1850,EC1856,EC1862,EC1863,EC1864,EC1866,EC1868,EC1869,EC1870,EC4401,EC4402,EC4436,EC4437,EC4439,EC4448,EC4486,EC4501,EDL933,PA22,PA38,PA4,PA40,PA48,Sakai,TW11039,TW14588	--
	12	NSYN	20	0000000000000000000000000000000000000000000000000000000000000001100000	NC_011353.1:65608/389676/777458/846530/975820/996547/1024403/1103149/1134168/1224262/1432052/1441936/2070585/2336318/2622453/2780521/3187230/3328405/4179209/5208101	PI	EC1734,EC1735,EC1736,EC1737	--	B103,B104,B105,B106,B107,B108,B109,B112,B113,B114,B15,B17,B26-1,B26-2,B28-1,B28-2,B29-1,B29-2,B36-1,B36-2,B40-1,B40-2,B7-1,B7-2,B83,B84,B85,B86,B89,B90,B93,B94,B95,EC1738,EC1845,EC1846,EC1847,EC1848,EC1849,EC1850,EC1856,EC1862,EC1863,EC1864,EC1866,EC1868,EC1869,EC1870,EC4401,EC4402,EC4436,EC4437,EC4439,EC4448,EC4486,EC4501,EDL933,PA22,PA38,PA4,PA40,PA48,Sakai,TW11039,TW14588	--
	12	SYN	5	0000000000010000000000000000000000000000000000000000000000000000000000	NC_011353.1:47788/1866291/4200823/5231120/5331497	PI	EC1734,EC1735,EC1736,EC1737	--	B103,B104,B105,B106,B107,B108,B109,B112,B113,B114,B15,B17,B26-1,B26-2,B28-1,B28-2,B29-1,B29-2,B36-1,B36-2,B40-1,B40-2,B7-1,B7-2,B83,B84,B85,B86,B89,B90,B93,B94,B95,EC1738,EC1845,EC1846,EC1847,EC1848,EC1849,EC1850,EC1856,EC1862,EC1863,EC1864,EC1866,EC1868,EC1869,EC1870,EC4401,EC4402,EC4436,EC4437,EC4439,EC4448,EC4486,EC4501,EDL933,PA22,PA38,PA4,PA40,PA48,Sakai,TW11039,TW14588	--
	13	intergenic	3	0000000000010000000000000000000000000000000000000000000000000000000000	NC_011353.1:151123/2629141/5001654	PI	B83,B84,B85,B86	--	B103,B104,B105,B106,B107,B108,B109,B112,B113,B114,B15,B17,B26-1,B26-2,B28-1,B28-2,B29-1,B29-2,B36-1,B36-2,B40-1,B40-2,B7-1,B7-2,B89,B90,B93,B94,B95,EC1734,EC1735,EC1736,EC1737,EC1738,EC1845,EC1846,EC1847,EC1848,EC1849,EC1850,EC1856,EC1862,EC1863,EC1864,EC1866,EC1868,EC1869,EC1870,EC4401,EC4402,EC4436,EC4437,EC4439,EC4448,EC4486,EC4501,EDL933,PA22,PA38,PA4,PA40,PA48,Sakai,TW11039,TW14588	--
	13	NSYN	6	0000000000000000000000000000000000000000000000000000000000000000011000	NC_011353.1:786844/1014781/3997017/4369137/4597777/5264857	PI	B83,B84,B85,B86	--	B103,B104,B105,B106,B107,B108,B109,B112,B113,B114,B15,B17,B26-1,B26-2,B28-1,B28-2,B29-1,B29-2,B36-1,B36-2,B40-1,B40-2,B7-1,B7-2,B89,B90,B93,B94,B95,EC1734,EC1735,EC1736,EC1737,EC1738,EC1845,EC1846,EC1847,EC1848,EC1849,EC1850,EC1856,EC1862,EC1863,EC1864,EC1866,EC1868,EC1869,EC1870,EC4401,EC4402,EC4436,EC4437,EC4439,EC4448,EC4486,EC4501,EDL933,PA22,PA38,PA4,PA40,PA48,Sakai,TW11039,TW14588	--
	13	SYN	6	0000000000000000000000000000000000000000000000000000000000000000011000	NC_011353.1:717595/1109659/2770357/3978734/4440677/5347848	PI	B83,B84,B85,B86	--	B103,B104,B105,B106,B107,B108,B109,B112,B113,B114,B15,B17,B26-1,B26-2,B28-1,B28-2,B29-1,B29-2,B36-1,B36-2,B40-1,B40-2,B7-1,B7-2,B89,B90,B93,B94,B95,EC1734,EC1735,EC1736,EC1737,EC1738,EC1845,EC1846,EC1847,EC1848,EC1849,EC1850,EC1856,EC1862,EC1863,EC1864,EC1866,EC1868,EC1869,EC1870,EC4401,EC4402,EC4436,EC4437,EC4439,EC4448,EC4486,EC4501,EDL933,PA22,PA38,PA4,PA40,PA48,Sakai,TW11039,TW14588	--
	14	intergenic	4	0000000000000000000000000000000000000000000000000000000000000000011000	NC_011353.1:160653/376694/2315377/4793598	PI	B108,B109,B15,B17,EC4501,PA4,Sakai,TW14588	--	B103,B104,B105,B106,B107,B112,B113,B114,B26-1,B26-2,B28-1,B28-2,B29-1,B29-2,B36-1,B36-2,B40-1,B40-2,B7-1,B7-2,B83,B84,B85,B86,B89,B90,B93,B94,B95,EC1734,EC1735,EC1736,EC1737,EC1738,EC1845,EC1846,EC1847,EC1848,EC1849,EC1850,EC1856,EC1862,EC1863,EC1864,EC1866,EC1868,EC1869,EC1870,EC4401,EC4402,EC4436,EC4437,EC4439,EC4448,EC4486,EDL933,PA22,PA38,PA40,PA48,TW11039	--
	14	NSYN	6	0000000000000000000000000000000000000000000001000000000000000000000000	NC_011353.1:3145897/3384273/3408214/3857230/5264084/5386755	PI	B108,B109,B15,B17,EC4501,PA4,Sakai,TW14588	--	B103,B104,B105,B106,B107,B112,B113,B114,B26-1,B26-2,B28-1,B28-2,B29-1,B29-2,B36-1,B36-2,B40-1,B40-2,B7-1,B7-2,B83,B84,B85,B86,B89,B90,B93,B94,B95,EC1734,EC1735,EC1736,EC1737,EC1738,EC1845,EC1846,EC1847,EC1848,EC1849,EC1850,EC1856,EC1862,EC1863,EC1864,EC1866,EC1868,EC1869,EC1870,EC4401,EC4402,EC4436,EC4437,EC4439,EC4448,EC4486,EDL933,PA22,PA38,PA40,PA48,TW11039	--
	14	SYN	3	0000000000000000000000000000000000000000000001000000000000000000000000	NC_011353.1:1445488/1480752/3988139	PI	B108,B109,B15,B17,EC4501,PA4,Sakai,TW14588	--	B103,B104,B105,B106,B107,B112,B113,B114,B26-1,B26-2,B28-1,B28-2,B29-1,B29-2,B36-1,B36-2,B40-1,B40-2,B7-1,B7-2,B83,B84,B85,B86,B89,B90,B93,B94,B95,EC1734,EC1735,EC1736,EC1737,EC1738,EC1845,EC1846,EC1847,EC1848,EC1849,EC1850,EC1856,EC1862,EC1863,EC1864,EC1866,EC1868,EC1869,EC1870,EC4401,EC4402,EC4436,EC4437,EC4439,EC4448,EC4486,EDL933,PA22,PA38,PA40,PA48,TW11039	--
	15	intergenic	5	0000000000000000000000000000000000000000000001000000000000000000000000	NC_011353.1:177760/740926/1945920/4494753/4618265	PI	EC4401,EC4402,EC4448,EC4486	--	B103,B104,B105,B106,B107,B108,B109,B112,B113,B114,B15,B17,B26-1,B26-2,B28-1,B28-2,B29-1,B29-2,B36-1,B36-2,B40-1,B40-2,B7-1,B7-2,B83,B84,B85,B86,B89,B90,B93,B94,B95,EC1734,EC1735,EC1736,EC1737,EC1738,EC1845,EC1846,EC1847,EC1848,EC1849,EC1850,EC1856,EC1862,EC1863,EC1864,EC1866,EC1868,EC1869,EC1870,EC4436,EC4437,EC4439,EC4501,EDL933,PA22,PA38,PA4,PA40,PA48,Sakai,TW11039,TW14588	--
	15	NSYN	15	0000000000000000000000000000001111110000000000000000000000000000000002	NC_011353.1:347090/974726/2224114/2572628/2778716/3045662/3125404/3802176/3927950/4665211/4922047/4950769/5003594/5020683/5567852	PI	EC4401,EC4402,EC4448,EC4486	--	B103,B104,B105,B106,B107,B108,B109,B112,B113,B114,B15,B17,B26-1,B26-2,B28-1,B28-2,B29-1,B29-2,B36-1,B36-2,B40-1,B40-2,B7-1,B7-2,B83,B84,B85,B86,B89,B90,B93,B94,B95,EC1734,EC1735,EC1736,EC1737,EC1738,EC1845,EC1846,EC1847,EC1848,EC1849,EC1850,EC1856,EC1862,EC1863,EC1864,EC1866,EC1868,EC1869,EC1870,EC4436,EC4437,EC4439,EC4501,EDL933,PA22,PA38,PA4,PA40,PA48,Sakai,TW11039,TW14588	--
	15	SYN	5	0000000000000001111111111111111111111111111111111111111111111111111111	NC_011353.1:3389867/3755142/4219352/5151545/5206894	PI	EC4401,EC4402,EC4448,EC4486	--	B103,B104,B105,B106,B107,B108,B109,B112,B113,B114,B15,B17,B26-1,B26-2,B28-1,B28-2,B29-1,B29-2,B36-1,B36-2,B40-1,B40-2,B7-1,B7-2,B83,B84,B85,B86,B89,B90,B93,B94,B95,EC1734,EC1735,EC1736,EC1737,EC1738,EC1845,EC1846,EC1847,EC1848,EC1849,EC1850,EC1856,EC1862,EC1863,EC1864,EC1866,EC1868,EC1869,EC1870,EC4436,EC4437,EC4439,EC4501,EDL933,PA22,PA38,PA4,PA40,PA48,Sakai,TW11039,TW14588	--
	16	intergenic	4	0000000000000001111111111111111111111111111111111111111111111111111111	NC_011353.1:184939/1671159/2568943/3795970	PI	B103,B104,B105,B106,B107,B26-1,B26-2,B40-1,B40-2,B83,B84,B85,B86	--	B108,B109,B112,B113,B114,B15,B17,B28-1,B28-2,B29-1,B29-2,B36-1,B36-2,B7-1,B7-2,B89,B90,B93,B94,B95,EC1734,EC1735,EC1736,EC1737,EC1738,EC1845,EC1846,EC1847,EC1848,EC1849,EC1850,EC1856,EC1862,EC1863,EC1864,EC1866,EC1868,EC1869,EC1870,EC4401,EC4402,EC4436,EC4437,EC4439,EC4448,EC4486,EC4501,EDL933,PA22,PA38,PA4,PA40,PA48,Sakai,TW11039,TW14588	--
	16	NSYN	16	0000000000000001111111111111111111111111111111111111111111111111111111	NC_011353.1:392608/682327/800391/1030726/2251305/2847018/2852683/2861569/3043313/3451011/3662189/3814775/5110966/5130390/5216329/5451188	PI	B103,B104,B105,B106,B107,B26-1,B26-2,B40-1,B40-2,B83,B84,B85,B86	--	B108,B109,B112,B113,B114,B15,B17,B28-1,B28-2,B29-1,B29-2,B36-1,B36-2,B7-1,B7-2,B89,B90,B93,B94,B95,EC1734,EC1735,EC1736,EC1737,EC1738,EC1845,EC1846,EC1847,EC1848,EC1849,EC1850,EC1856,EC1862,EC1863,EC1864,EC1866,EC1868,EC1869,EC1870,EC4401,EC4402,EC4436,EC4437,EC4439,EC4448,EC4486,EC4501,EDL933,PA22,PA38,PA4,PA40,PA48,Sakai,TW11039,TW14588	--
	16	SYN	13	0000000000000000000000000000000000000000100000000000000000000000000000	NC_011353.1:12575/122669/488887/679509/2734486/3400044/4135053/4566342/4790659/4835973/5011341/5262193/5507937	PI	B103,B104,B105,B106,B107,B26-1,B26-2,B40-1,B40-2,B83,B84,B85,B86	--	B108,B109,B112,B113,B114,B15,B17,B28-1,B28-2,B29-1,B29-2,B36-1,B36-2,B7-1,B7-2,B89,B90,B93,B94,B95,EC1734,EC1735,EC1736,EC1737,EC1738,EC1845,EC1846,EC1847,EC1848,EC1849,EC1850,EC1856,EC1862,EC1863,EC1864,EC1866,EC1868,EC1869,EC1870,EC4401,EC4402,EC4436,EC4437,EC4439,EC4448,EC4486,EC4501,EDL933,PA22,PA38,PA4,PA40,PA48,Sakai,TW11039,TW14588	--
	17	intergenic	47	0000000000000000000000000000000000000000100000000000000000000000000000	NC_011353.1:239573/346963/353801/357554/375370/444878/816086/977806/1022113/1034958/1291717/1310778/1424256/1464317/1646389/1678133/1832086/1982109/2002979/2173351/2184412/2260703/2339161/2566011/2619775/2648216/2846678/2847588/3443266/3470068/3565524/3652000/3751463/3813891/3842874/4081094/4126468/4514430/4519890/4561395/4598944/4600992/4780098/5003663/5153427/5466204/5468672	NI	PA40	--	B103,B104,B105,B106,B107,B108,B109,B112,B113,B114,B15,B17,B26-1,B26-2,B28-1,B28-2,B29-1,B29-2,B36-1,B36-2,B40-1,B40-2,B7-1,B7-2,B83,B84,B85,B86,B89,B90,B93,B94,B95,EC1734,EC1735,EC1736,EC1737,EC1738,EC1845,EC1846,EC1847,EC1848,EC1849,EC1850,EC1856,EC1862,EC1863,EC1864,EC1866,EC1868,EC1869,EC1870,EC4401,EC4402,EC4436,EC4437,EC4439,EC4448,EC4486,EC4501,EDL933,PA22,PA38,PA4,PA48,Sakai,TW11039,TW14588	--
	17	NSYN	161	0000000000000000000000000000000000000000100000000000000000000000000000	NC_011353.1:50872/51239/94900/102462/121032/154927/255140/359605/378362/388234/405062/421053/424481/454917/463618/548204/569943/572612/574459/597644/614140/663418/664615/698056/790515/792819/826013/846421/850776/851793/853593/857201/886094/934772/972304/1035935/1049890/1050217/1073173/1136318/1225445/1297879/1307547/1434594/1626687/1787219/1789054/1801937/1814373/1906491/1927430/1929344/1931693/1…	NI	PA40	--	B103,B104,B105,B106,B107,B108,B109,B112,B113,B114,B15,B17,B26-1,B26-2,B28-1,B28-2,B29-1,B29-2,B36-1,B36-2,B40-1,B40-2,B7-1,B7-2,B83,B84,B85,B86,B89,B90,B93,B94,B95,EC1734,EC1735,EC1736,EC1737,EC1738,EC1845,EC1846,EC1847,EC1848,EC1849,EC1850,EC1856,EC1862,EC1863,EC1864,EC1866,EC1868,EC1869,EC1870,EC4401,EC4402,EC4436,EC4437,EC4439,EC4448,EC4486,EC4501,EDL933,PA22,PA38,PA4,PA48,Sakai,TW11039,TW14588	--
	17	SYN	96	0000000000000000000000000000110000000000000000000000000000000000000000	NC_011353.1:26334/70845/71175/142041/206830/262048/287699/384324/388128/389573/499837/552429/570434/696496/729465/752980/769357/887789/954306/1078391/1160975/1161800/1226533/1299045/1413339/1415326/1437697/1650664/1795316/1846065/1933034/2010043/2244044/2352888/2399256/2475476/2551424/2753588/2804918/2864229/3013114/3062056/3098248/3134726/3169046/3175794/3179160/3225306/3309331/3332102/3412354/3…	NI	PA40	--	B103,B104,B105,B106,B107,B108,B109,B112,B113,B114,B15,B17,B26-1,B26-2,B28-1,B28-2,B29-1,B29-2,B36-1,B36-2,B40-1,B40-2,B7-1,B7-2,B83,B84,B85,B86,B89,B90,B93,B94,B95,EC1734,EC1735,EC1736,EC1737,EC1738,EC1845,EC1846,EC1847,EC1848,EC1849,EC1850,EC1856,EC1862,EC1863,EC1864,EC1866,EC1868,EC1869,EC1870,EC4401,EC4402,EC4436,EC4437,EC4439,EC4448,EC4486,EC4501,EDL933,PA22,PA38,PA4,PA48,Sakai,TW11039,TW14588	--
	18	intergenic	10	0000000000000000000000000000110000000000000000000000000000000000000000	NC_011353.1:239574/383396/1018497/2450733/3811162/4034768/4059346/4780004/4827719/5363778	PI	B103,B104,B105,B106,B107,B108,B109,B15,B17,B26-1,B26-2,B40-1,B40-2,B83,B84,B85,B86,EC4501,EDL933,PA4,Sakai,TW11039,TW14588	--	B112,B113,B114,B28-1,B28-2,B29-1,B29-2,B36-1,B36-2,B7-1,B7-2,B89,B90,B93,B94,B95,EC1734,EC1735,EC1736,EC1737,EC1738,EC1845,EC1846,EC1847,EC1848,EC1849,EC1850,EC1856,EC1862,EC1863,EC1864,EC1866,EC1868,EC1869,EC1870,EC4401,EC4402,EC4436,EC4437,EC4439,EC4448,EC4486,PA22,PA38,PA40,PA48	--
	18	NSYN	29	0000000000000000000000000000110000000000000000000000000000000000000000	NC_011353.1:18711/171896/334890/361712/370865/439064/734985/829928/1299238/1645457/2240766/2394340/2731454/3226753/3315531/3364721/3573481/3727097/3881621/4052388/4148584/4258485/4424326/4433594/4812291/4874820/4913554/5328041/5397066	PI	B103,B104,B105,B106,B107,B108,B109,B15,B17,B26-1,B26-2,B40-1,B40-2,B83,B84,B85,B86,EC4501,EDL933,PA4,Sakai,TW11039,TW14588	--	B112,B113,B114,B28-1,B28-2,B29-1,B29-2,B36-1,B36-2,B7-1,B7-2,B89,B90,B93,B94,B95,EC1734,EC1735,EC1736,EC1737,EC1738,EC1845,EC1846,EC1847,EC1848,EC1849,EC1850,EC1856,EC1862,EC1863,EC1864,EC1866,EC1868,EC1869,EC1870,EC4401,EC4402,EC4436,EC4437,EC4439,EC4448,EC4486,PA22,PA38,PA40,PA48	--
	18	SYN	28	0000000000000000000000000000000000001111110000000000000000000000000000	NC_011353.1:53711/142860/649129/654920/756271/937240/961963/968194/1813552/1841353/2226447/2325511/2333004/2560945/3105761/3495379/3518118/3570863/3675019/3789253/3893375/3925330/4188625/4452122/4535456/4833131/5004323/5250533	PI	B103,B104,B105,B106,B107,B108,B109,B15,B17,B26-1,B26-2,B40-1,B40-2,B83,B84,B85,B86,EC4501,EDL933,PA4,Sakai,TW11039,TW14588	--	B112,B113,B114,B28-1,B28-2,B29-1,B29-2,B36-1,B36-2,B7-1,B7-2,B89,B90,B93,B94,B95,EC1734,EC1735,EC1736,EC1737,EC1738,EC1845,EC1846,EC1847,EC1848,EC1849,EC1850,EC1856,EC1862,EC1863,EC1864,EC1866,EC1868,EC1869,EC1870,EC4401,EC4402,EC4436,EC4437,EC4439,EC4448,EC4486,PA22,PA38,PA40,PA48	--
	19	intergenic	4	0000000000000000000000000000000000001111110000000000000000000000000000	NC_011353.1:240792/3027180/4062098/5259979	PI	B15,B17	--	B103,B104,B105,B106,B107,B108,B109,B112,B113,B114,B26-1,B26-2,B28-1,B28-2,B29-1,B29-2,B36-1,B36-2,B40-1,B40-2,B7-1,B7-2,B83,B84,B85,B86,B89,B90,B93,B94,B95,EC1734,EC1735,EC1736,EC1737,EC1738,EC1845,EC1846,EC1847,EC1848,EC1849,EC1850,EC1856,EC1862,EC1863,EC1864,EC1866,EC1868,EC1869,EC1870,EC4401,EC4402,EC4436,EC4437,EC4439,EC4448,EC4486,EC4501,EDL933,PA22,PA38,PA4,PA40,PA48,Sakai,TW11039,TW14588	--
	19	NSYN	13	0000000000000000000000000000000000001111110000000000000000000000000000	NC_011353.1:1012933/1071329/1097646/1133109/1430166/1675029/1941329/2478302/3320841/4128992/5229594/5232061/5408849	PI	B15,B17	--	B103,B104,B105,B106,B107,B108,B109,B112,B113,B114,B26-1,B26-2,B28-1,B28-2,B29-1,B29-2,B36-1,B36-2,B40-1,B40-2,B7-1,B7-2,B83,B84,B85,B86,B89,B90,B93,B94,B95,EC1734,EC1735,EC1736,EC1737,EC1738,EC1845,EC1846,EC1847,EC1848,EC1849,EC1850,EC1856,EC1862,EC1863,EC1864,EC1866,EC1868,EC1869,EC1870,EC4401,EC4402,EC4436,EC4437,EC4439,EC4448,EC4486,EC4501,EDL933,PA22,PA38,PA4,PA40,PA48,Sakai,TW11039,TW14588	--
	19	SYN	9	0000000000000000000000000000000000000000000010000000000000000000000000	NC_011353.1:1674208/1677579/1821600/2766030/3487216/3751973/3910448/4089450/4409235	PI	B15,B17	--	B103,B104,B105,B106,B107,B108,B109,B112,B113,B114,B26-1,B26-2,B28-1,B28-2,B29-1,B29-2,B36-1,B36-2,B40-1,B40-2,B7-1,B7-2,B83,B84,B85,B86,B89,B90,B93,B94,B95,EC1734,EC1735,EC1736,EC1737,EC1738,EC1845,EC1846,EC1847,EC1848,EC1849,EC1850,EC1856,EC1862,EC1863,EC1864,EC1866,EC1868,EC1869,EC1870,EC4401,EC4402,EC4436,EC4437,EC4439,EC4448,EC4486,EC4501,EDL933,PA22,PA38,PA4,PA40,PA48,Sakai,TW11039,TW14588	--
	20	intergenic	6	0000000000000000000000000000000000000000000010000000000000000000000000	NC_011353.1:240812/874934/1923963/2648257/4941096/5368205	PI	B108,B109	--	B103,B104,B105,B106,B107,B112,B113,B114,B15,B17,B26-1,B26-2,B28-1,B28-2,B29-1,B29-2,B36-1,B36-2,B40-1,B40-2,B7-1,B7-2,B83,B84,B85,B86,B89,B90,B93,B94,B95,EC1734,EC1735,EC1736,EC1737,EC1738,EC1845,EC1846,EC1847,EC1848,EC1849,EC1850,EC1856,EC1862,EC1863,EC1864,EC1866,EC1868,EC1869,EC1870,EC4401,EC4402,EC4436,EC4437,EC4439,EC4448,EC4486,EC4501,EDL933,PA22,PA38,PA4,PA40,PA48,Sakai,TW11039,TW14588	--
	20	NSYN	4	0000000000000000000000000000000000000000000010000000000000000000000000	NC_011353.1:468941/666162/3686629/4666368	PI	B108,B109	--	B103,B104,B105,B106,B107,B112,B113,B114,B15,B17,B26-1,B26-2,B28-1,B28-2,B29-1,B29-2,B36-1,B36-2,B40-1,B40-2,B7-1,B7-2,B83,B84,B85,B86,B89,B90,B93,B94,B95,EC1734,EC1735,EC1736,EC1737,EC1738,EC1845,EC1846,EC1847,EC1848,EC1849,EC1850,EC1856,EC1862,EC1863,EC1864,EC1866,EC1868,EC1869,EC1870,EC4401,EC4402,EC4436,EC4437,EC4439,EC4448,EC4486,EC4501,EDL933,PA22,PA38,PA4,PA40,PA48,Sakai,TW11039,TW14588	--
	20	SYN	8	0000000000000000000000000000000000000000000000000000000000000000000100	NC_011353.1:86894/769519/1112809/1300200/1983039/4463539/4765777/4929901	PI	B108,B109	--	B103,B104,B105,B106,B107,B112,B113,B114,B15,B17,B26-1,B26-2,B28-1,B28-2,B29-1,B29-2,B36-1,B36-2,B40-1,B40-2,B7-1,B7-2,B83,B84,B85,B86,B89,B90,B93,B94,B95,EC1734,EC1735,EC1736,EC1737,EC1738,EC1845,EC1846,EC1847,EC1848,EC1849,EC1850,EC1856,EC1862,EC1863,EC1864,EC1866,EC1868,EC1869,EC1870,EC4401,EC4402,EC4436,EC4437,EC4439,EC4448,EC4486,EC4501,EDL933,PA22,PA38,PA4,PA40,PA48,Sakai,TW11039,TW14588	--
	21	intergenic	20	0000000000000000000000000000000000000000000000000000000000000000000100	NC_011353.1:243349/404663/469687/482707/740964/1406661/2028421/2049204/2049218/2049268/2232023/2398070/2565995/3396304/3833600/3963556/3971128/4100748/4121127/4735990	NI	TW11039	--	B103,B104,B105,B106,B107,B108,B109,B112,B113,B114,B15,B17,B26-1,B26-2,B28-1,B28-2,B29-1,B29-2,B36-1,B36-2,B40-1,B40-2,B7-1,B7-2,B83,B84,B85,B86,B89,B90,B93,B94,B95,EC1734,EC1735,EC1736,EC1737,EC1738,EC1845,EC1846,EC1847,EC1848,EC1849,EC1850,EC1856,EC1862,EC1863,EC1864,EC1866,EC1868,EC1869,EC1870,EC4401,EC4402,EC4436,EC4437,EC4439,EC4448,EC4486,EC4501,EDL933,PA22,PA38,PA4,PA40,PA48,Sakai,TW14588	--
	21	NSYN	64	0000000000000000000000000000000000000000000000000000000000000000000100	NC_011353.1:42206/43135/64724/408182/578910/628317/710417/753164/774197/872395/966192/970783/1111235/1216868/1414306/1948492/1974961/1987778/2027466/2171936/2318922/2350401/2406102/2442537/2569137/2785032/2791141/2802320/3021701/3023275/3046284/3051803/3127212/3319479/3320317/3322897/3423554/3423653/3487665/3507128/3577372/3688123/3768133/3868173/3869716/3887908/3944611/3960018/4007663/4095678/41…	NI	TW11039	--	B103,B104,B105,B106,B107,B108,B109,B112,B113,B114,B15,B17,B26-1,B26-2,B28-1,B28-2,B29-1,B29-2,B36-1,B36-2,B40-1,B40-2,B7-1,B7-2,B83,B84,B85,B86,B89,B90,B93,B94,B95,EC1734,EC1735,EC1736,EC1737,EC1738,EC1845,EC1846,EC1847,EC1848,EC1849,EC1850,EC1856,EC1862,EC1863,EC1864,EC1866,EC1868,EC1869,EC1870,EC4401,EC4402,EC4436,EC4437,EC4439,EC4448,EC4486,EC4501,EDL933,PA22,PA38,PA4,PA40,PA48,Sakai,TW14588	--
	21	SYN	30	0000000000000000000000000000000000000000001111111111111111111111111100	NC_011353.1:223256/412914/449108/581910/857242/1111612/1843643/1854944/2184870/2212235/2215820/2848700/3047077/3049006/3063448/3074224/3199439/3322943/3637821/3812049/4020739/4131343/4407056/4775828/4786617/4873010/4975820/5157307/5247480/5344264	NI	TW11039	--	B103,B104,B105,B106,B107,B108,B109,B112,B113,B114,B15,B17,B26-1,B26-2,B28-1,B28-2,B29-1,B29-2,B36-1,B36-2,B40-1,B40-2,B7-1,B7-2,B83,B84,B85,B86,B89,B90,B93,B94,B95,EC1734,EC1735,EC1736,EC1737,EC1738,EC1845,EC1846,EC1847,EC1848,EC1849,EC1850,EC1856,EC1862,EC1863,EC1864,EC1866,EC1868,EC1869,EC1870,EC4401,EC4402,EC4436,EC4437,EC4439,EC4448,EC4486,EC4501,EDL933,PA22,PA38,PA4,PA40,PA48,Sakai,TW14588	--
	22	intergenic	1	0000000000000000000000000000000000000000001111111111111111111111111100	NC_011353.1:263686	PI	B93,B94,EC1734,EC1735,EC1736,EC1737	PA48	B103,B104,B105,B106,B107,B108,B109,B112,B113,B114,B15,B17,B26-1,B26-2,B28-1,B28-2,B29-1,B29-2,B36-1,B36-2,B40-1,B40-2,B7-1,B7-2,B83,B84,B85,B86,B89,B90,B95,EC1738,EC1845,EC1846,EC1847,EC1848,EC1849,EC1850,EC1856,EC1862,EC1863,EC1864,EC1866,EC1868,EC1869,EC1870,EC4401,EC4402,EC4436,EC4437,EC4439,EC4448,EC4486,EC4501,EDL933,PA22,PA38,PA4,PA40,Sakai,TW11039,TW14588	--
	23	intergenic	21	0000000000000000000000000000000000000000001111111111111111111111111100	NC_011353.1:291330/398771/423570/833003/1018521/2294298/2319397/2777641/2857228/3012892/3760777/3822262/3875544/3961124/4155978/4211637/4591896/4779979/5348608/5511438/5549665	PI	B103,B104,B105,B106,B107,B108,B109,B112,B113,B114,B15,B17,B26-1,B26-2,B28-1,B28-2,B29-1,B29-2,B36-1,B36-2,B40-1,B40-2,B7-1,B7-2,B83,B84,B85,B86,B89,B90,B93,B94,EC1734,EC1735,EC1736,EC1737,EC1738,EC1863,EC1864,EC1866,EC1868,EC1869,EC1870,EC4436,EC4437,EC4501,EDL933,PA22,PA38,PA4,PA40,PA48,Sakai,TW11039,TW14588	--	B95,EC1845,EC1846,EC1847,EC1848,EC1849,EC1850,EC1856,EC1862,EC4401,EC4402,EC4439,EC4448,EC4486	--
	23	NSYN	64	0000000000000000000000000000000000000000000000000000000000000100000000	NC_011353.1:6674/14317/19849/449268/491302/560495/602236/606008/945013/949557/992276/1052552/1804146/1969691/2016898/2253213/2323095/2330072/2358850/2379470/2621373/2734833/2757126/2769181/2771947/3014496/3094979/3111004/3111203/3137305/3206223/3326423/3385818/3390834/3400691/3426828/3547299/3581679/3639613/3760450/3776807/3868367/3942842/4156770/4160533/4164399/4258790/4408459/4465523/4470761/44…	PI	B103,B104,B105,B106,B107,B108,B109,B112,B113,B114,B15,B17,B26-1,B26-2,B28-1,B28-2,B29-1,B29-2,B36-1,B36-2,B40-1,B40-2,B7-1,B7-2,B83,B84,B85,B86,B89,B90,B93,B94,EC1734,EC1735,EC1736,EC1737,EC1738,EC1863,EC1864,EC1866,EC1868,EC1869,EC1870,EC4436,EC4437,EC4501,EDL933,PA22,PA38,PA4,PA40,PA48,Sakai,TW11039,TW14588	--	B95,EC1845,EC1846,EC1847,EC1848,EC1849,EC1850,EC1856,EC1862,EC4401,EC4402,EC4439,EC4448,EC4486	--
	23	SYN	49	0000000000000000000000000000000000000000000000000000000000000100000000	NC_011353.1:401736/434389/483242/664968/727022/790650/869726/988149/1111343/1154639/1294276/1647368/1917362/2032605/2317064/2358804/2418978/2451005/3118506/3139656/3206954/3397407/3427683/3488533/3544031/3633316/3688697/3801828/3940132/3970511/4050163/4301917/4326085/4356645/4376097/4516680/4590339/4674995/4804797/4808571/4876125/4882001/4889665/5091221/5095626/5212748/5404850/5412441/5419036	PI	B103,B104,B105,B106,B107,B108,B109,B112,B113,B114,B15,B17,B26-1,B26-2,B28-1,B28-2,B29-1,B29-2,B36-1,B36-2,B40-1,B40-2,B7-1,B7-2,B83,B84,B85,B86,B89,B90,B93,B94,EC1734,EC1735,EC1736,EC1737,EC1738,EC1863,EC1864,EC1866,EC1868,EC1869,EC1870,EC4436,EC4437,EC4501,EDL933,PA22,PA38,PA4,PA40,PA48,Sakai,TW11039,TW14588	--	B95,EC1845,EC1846,EC1847,EC1848,EC1849,EC1850,EC1856,EC1862,EC4401,EC4402,EC4439,EC4448,EC4486	--
	24	intergenic	1	0000000000000000000000000000000000000000000101111111111111111111111100	NC_011353.1:338864	NI	EC1866	--	B103,B104,B105,B106,B107,B108,B109,B112,B113,B114,B15,B17,B26-1,B26-2,B28-1,B28-2,B29-1,B29-2,B36-1,B36-2,B40-1,B40-2,B7-1,B7-2,B83,B84,B85,B86,B89,B90,B93,B94,B95,EC1734,EC1735,EC1736,EC1737,EC1738,EC1845,EC1846,EC1847,EC1848,EC1849,EC1850,EC1856,EC1862,EC1863,EC1864,EC1868,EC1869,EC1870,EC4401,EC4402,EC4436,EC4437,EC4439,EC4448,EC4486,EC4501,EDL933,PA22,PA38,PA4,PA40,PA48,Sakai,TW11039,TW14588	--
	24	NSYN	6	0000000000000001101111011000000000000000000000001000001010110001011011	NC_011353.1:33692/2028722/3691925/3851046/4164551/4752250	NI	EC1866	--	B103,B104,B105,B106,B107,B108,B109,B112,B113,B114,B15,B17,B26-1,B26-2,B28-1,B28-2,B29-1,B29-2,B36-1,B36-2,B40-1,B40-2,B7-1,B7-2,B83,B84,B85,B86,B89,B90,B93,B94,B95,EC1734,EC1735,EC1736,EC1737,EC1738,EC1845,EC1846,EC1847,EC1848,EC1849,EC1850,EC1856,EC1862,EC1863,EC1864,EC1868,EC1869,EC1870,EC4401,EC4402,EC4436,EC4437,EC4439,EC4448,EC4486,EC4501,EDL933,PA22,PA38,PA4,PA40,PA48,Sakai,TW11039,TW14588	--
	24	SYN	2	0000000000000000000000000000000000000000000000100000000000000000000000	NC_011353.1:1283379/4142773	NI	EC1866	--	B103,B104,B105,B106,B107,B108,B109,B112,B113,B114,B15,B17,B26-1,B26-2,B28-1,B28-2,B29-1,B29-2,B36-1,B36-2,B40-1,B40-2,B7-1,B7-2,B83,B84,B85,B86,B89,B90,B93,B94,B95,EC1734,EC1735,EC1736,EC1737,EC1738,EC1845,EC1846,EC1847,EC1848,EC1849,EC1850,EC1856,EC1862,EC1863,EC1864,EC1868,EC1869,EC1870,EC4401,EC4402,EC4436,EC4437,EC4439,EC4448,EC4486,EC4501,EDL933,PA22,PA38,PA4,PA40,PA48,Sakai,TW11039,TW14588	--
	25	intergenic	5	0000000000000000000000000000000000000000000000100000000000000000000000	NC_011353.1:338915/514889/628206/2049234/3449817	PI	EC4436,EC4437	--	B103,B104,B105,B106,B107,B108,B109,B112,B113,B114,B15,B17,B26-1,B26-2,B28-1,B28-2,B29-1,B29-2,B36-1,B36-2,B40-1,B40-2,B7-1,B7-2,B83,B84,B85,B86,B89,B90,B93,B94,B95,EC1734,EC1735,EC1736,EC1737,EC1738,EC1845,EC1846,EC1847,EC1848,EC1849,EC1850,EC1856,EC1862,EC1863,EC1864,EC1866,EC1868,EC1869,EC1870,EC4401,EC4402,EC4439,EC4448,EC4486,EC4501,EDL933,PA22,PA38,PA4,PA40,PA48,Sakai,TW11039,TW14588	--
	25	NSYN	20	0000000000000000000000000000000000000000000000100000000000000000000000	NC_011353.1:14691/69950/150741/371556/637999/706363/799686/878961/1130744/1295533/2194395/3178856/3388110/3494053/3843598/3843610/3894624/4128913/4845442/5365364	PI	EC4436,EC4437	--	B103,B104,B105,B106,B107,B108,B109,B112,B113,B114,B15,B17,B26-1,B26-2,B28-1,B28-2,B29-1,B29-2,B36-1,B36-2,B40-1,B40-2,B7-1,B7-2,B83,B84,B85,B86,B89,B90,B93,B94,B95,EC1734,EC1735,EC1736,EC1737,EC1738,EC1845,EC1846,EC1847,EC1848,EC1849,EC1850,EC1856,EC1862,EC1863,EC1864,EC1866,EC1868,EC1869,EC1870,EC4401,EC4402,EC4439,EC4448,EC4486,EC4501,EDL933,PA22,PA38,PA4,PA40,PA48,Sakai,TW11039,TW14588	--
	25	SYN	6	0000000000000000000000000000000000000000000000000000000000001000000000	NC_011353.1:202407/225027/708397/1219722/4386791/4752215	PI	EC4436,EC4437	--	B103,B104,B105,B106,B107,B108,B109,B112,B113,B114,B15,B17,B26-1,B26-2,B28-1,B28-2,B29-1,B29-2,B36-1,B36-2,B40-1,B40-2,B7-1,B7-2,B83,B84,B85,B86,B89,B90,B93,B94,B95,EC1734,EC1735,EC1736,EC1737,EC1738,EC1845,EC1846,EC1847,EC1848,EC1849,EC1850,EC1856,EC1862,EC1863,EC1864,EC1866,EC1868,EC1869,EC1870,EC4401,EC4402,EC4439,EC4448,EC4486,EC4501,EDL933,PA22,PA38,PA4,PA40,PA48,Sakai,TW11039,TW14588	--
	26	intergenic	18	0000000000000000000000000000000000000000000000000000000000001000000000	NC_011353.1:409122/793484/1311214/2029985/2305320/2370450/3123286/3484302/3486976/3572871/3770115/3811029/4121141/4126566/4198449/4470336/5197616/5313211	PI	EC1863,EC1864,EC1866,EC1868,EC1869,EC1870	--	B103,B104,B105,B106,B107,B108,B109,B112,B113,B114,B15,B17,B26-1,B26-2,B28-1,B28-2,B29-1,B29-2,B36-1,B36-2,B40-1,B40-2,B7-1,B7-2,B83,B84,B85,B86,B89,B90,B93,B94,B95,EC1734,EC1735,EC1736,EC1737,EC1738,EC1845,EC1846,EC1847,EC1848,EC1849,EC1850,EC1856,EC1862,EC4401,EC4402,EC4436,EC4437,EC4439,EC4448,EC4486,EC4501,EDL933,PA22,PA38,PA4,PA40,PA48,Sakai,TW11039,TW14588	--
	26	NSYN	71	0000000000000000000000000000000000000000000000000000000000001000000000	NC_011353.1:16664/63540/195165/295449/432038/486469/576392/586184/599184/618894/654347/665125/673379/683565/753186/767963/820142/1107668/1293642/1406381/1453087/1820132/1822661/1840784/1850778/1858232/1858365/1912383/1981216/2228407/2260305/2289074/2372523/2411053/2620625/2779882/2798885/2862440/3107778/3150039/3186994/3461541/3500744/3675791/4080449/4128025/4135157/4146425/4257089/4314124/441703…	PI	EC1863,EC1864,EC1866,EC1868,EC1869,EC1870	--	B103,B104,B105,B106,B107,B108,B109,B112,B113,B114,B15,B17,B26-1,B26-2,B28-1,B28-2,B29-1,B29-2,B36-1,B36-2,B40-1,B40-2,B7-1,B7-2,B83,B84,B85,B86,B89,B90,B93,B94,B95,EC1734,EC1735,EC1736,EC1737,EC1738,EC1845,EC1846,EC1847,EC1848,EC1849,EC1850,EC1856,EC1862,EC4401,EC4402,EC4436,EC4437,EC4439,EC4448,EC4486,EC4501,EDL933,PA22,PA38,PA4,PA40,PA48,Sakai,TW11039,TW14588	--
	26	SYN	53	0000000000000000000000000000000000000000000000111111111111111111111100	NC_011353.1:74534/178457/479325/485297/713020/950932/975833/995279/1020100/1054430/1138940/1664397/1951377/2053595/2238290/2279583/2292566/2381718/2404412/2412620/2472188/2568764/3104651/3188245/3197636/3217590/3347520/3371708/3494136/3534966/3743100/3845091/4069129/4084454/4166594/4411594/4418736/4427004/4487056/4502362/4733120/4820892/4852154/4860714/4899382/4914826/4954110/5004613/5229270/5358…	PI	EC1863,EC1864,EC1866,EC1868,EC1869,EC1870	--	B103,B104,B105,B106,B107,B108,B109,B112,B113,B114,B15,B17,B26-1,B26-2,B28-1,B28-2,B29-1,B29-2,B36-1,B36-2,B40-1,B40-2,B7-1,B7-2,B83,B84,B85,B86,B89,B90,B93,B94,B95,EC1734,EC1735,EC1736,EC1737,EC1738,EC1845,EC1846,EC1847,EC1848,EC1849,EC1850,EC1856,EC1862,EC4401,EC4402,EC4436,EC4437,EC4439,EC4448,EC4486,EC4501,EDL933,PA22,PA38,PA4,PA40,PA48,Sakai,TW11039,TW14588	--
	27	intergenic	19	0000000000000000000000000000000000000000000000111111111111111111111100	NC_011353.1:473119/567344/648904/780775/1032643/1050531/1842845/2329257/2387266/2389808/2397978/3009126/3307159/3325835/3534843/4511211/4627212/4980501/5464082	NI	PA38	--	B103,B104,B105,B106,B107,B108,B109,B112,B113,B114,B15,B17,B26-1,B26-2,B28-1,B28-2,B29-1,B29-2,B36-1,B36-2,B40-1,B40-2,B7-1,B7-2,B83,B84,B85,B86,B89,B90,B93,B94,B95,EC1734,EC1735,EC1736,EC1737,EC1738,EC1845,EC1846,EC1847,EC1848,EC1849,EC1850,EC1856,EC1862,EC1863,EC1864,EC1866,EC1868,EC1869,EC1870,EC4401,EC4402,EC4436,EC4437,EC4439,EC4448,EC4486,EC4501,EDL933,PA22,PA4,PA40,PA48,Sakai,TW11039,TW14588	--
	27	NSYN	49	0000000000000000000000000000000000000000000000111111111111111111111100	NC_011353.1:121002/192966/258847/355229/573298/575987/735464/764822/988256/1054620/1220028/1308016/1472975/1849830/1947456/2052150/2206347/2216763/2224550/2299785/2380697/2778365/3307543/3452427/3473501/3532338/3692465/3741181/3762840/3766445/3816140/3839926/3905250/3936569/3986558/4023670/4108472/4303924/4312538/4344165/4360926/4615024/4615716/4889644/4993184/4997402/5152110/5235978/5364925	NI	PA38	--	B103,B104,B105,B106,B107,B108,B109,B112,B113,B114,B15,B17,B26-1,B26-2,B28-1,B28-2,B29-1,B29-2,B36-1,B36-2,B40-1,B40-2,B7-1,B7-2,B83,B84,B85,B86,B89,B90,B93,B94,B95,EC1734,EC1735,EC1736,EC1737,EC1738,EC1845,EC1846,EC1847,EC1848,EC1849,EC1850,EC1856,EC1862,EC1863,EC1864,EC1866,EC1868,EC1869,EC1870,EC4401,EC4402,EC4436,EC4437,EC4439,EC4448,EC4486,EC4501,EDL933,PA22,PA4,PA40,PA48,Sakai,TW11039,TW14588	--
	27	SYN	28	0000000000000000000000000000000000000000000100000000000000000000000000	NC_011353.1:29308/538858/690227/1097737/1109491/2005649/2357504/2395764/3024532/3125808/3162746/3223499/3311404/3343644/3515273/3561200/3844500/3851833/4088037/4159770/4168544/4631324/4753307/4828892/4885624/4970565/5142216/5223253	NI	PA38	--	B103,B104,B105,B106,B107,B108,B109,B112,B113,B114,B15,B17,B26-1,B26-2,B28-1,B28-2,B29-1,B29-2,B36-1,B36-2,B40-1,B40-2,B7-1,B7-2,B83,B84,B85,B86,B89,B90,B93,B94,B95,EC1734,EC1735,EC1736,EC1737,EC1738,EC1845,EC1846,EC1847,EC1848,EC1849,EC1850,EC1856,EC1862,EC1863,EC1864,EC1866,EC1868,EC1869,EC1870,EC4401,EC4402,EC4436,EC4437,EC4439,EC4448,EC4486,EC4501,EDL933,PA22,PA4,PA40,PA48,Sakai,TW11039,TW14588	--
	28	intergenic	6	0000000000000000000000000000000000000000000100000000000000000000000000	NC_011353.1:473409/620157/2029945/3015648/4553524/5419262	NI	Sakai	--	B103,B104,B105,B106,B107,B108,B109,B112,B113,B114,B15,B17,B26-1,B26-2,B28-1,B28-2,B29-1,B29-2,B36-1,B36-2,B40-1,B40-2,B7-1,B7-2,B83,B84,B85,B86,B89,B90,B93,B94,B95,EC1734,EC1735,EC1736,EC1737,EC1738,EC1845,EC1846,EC1847,EC1848,EC1849,EC1850,EC1856,EC1862,EC1863,EC1864,EC1866,EC1868,EC1869,EC1870,EC4401,EC4402,EC4436,EC4437,EC4439,EC4448,EC4486,EC4501,EDL933,PA22,PA38,PA4,PA40,PA48,TW11039,TW14588	--
	28	NSYN	32	0000000000000000000000000000000000000000000100000000000000000000000000	NC_011353.1:205533/379197/419349/434813/478188/635911/734076/748314/1964500/1964502/1964503/1989260/2025757/2055270/2189307/2403987/2550079/3741532/3905034/4060871/4179248/4202363/4273307/4317064/4357036/4554203/4641122/4755181/4808510/4817818/5170522/5471952	NI	Sakai	--	B103,B104,B105,B106,B107,B108,B109,B112,B113,B114,B15,B17,B26-1,B26-2,B28-1,B28-2,B29-1,B29-2,B36-1,B36-2,B40-1,B40-2,B7-1,B7-2,B83,B84,B85,B86,B89,B90,B93,B94,B95,EC1734,EC1735,EC1736,EC1737,EC1738,EC1845,EC1846,EC1847,EC1848,EC1849,EC1850,EC1856,EC1862,EC1863,EC1864,EC1866,EC1868,EC1869,EC1870,EC4401,EC4402,EC4436,EC4437,EC4439,EC4448,EC4486,EC4501,EDL933,PA22,PA38,PA4,PA40,PA48,TW11039,TW14588	--
	28	SYN	15	0000000000000000000000000000000000000000000000000000000000000110000002	NC_011353.1:342341/521061/652171/792469/815975/1956157/2761026/3112420/3415130/3849133/4275326/4436630/4755182/5368537/5502204	NI	Sakai	--	B103,B104,B105,B106,B107,B108,B109,B112,B113,B114,B15,B17,B26-1,B26-2,B28-1,B28-2,B29-1,B29-2,B36-1,B36-2,B40-1,B40-2,B7-1,B7-2,B83,B84,B85,B86,B89,B90,B93,B94,B95,EC1734,EC1735,EC1736,EC1737,EC1738,EC1845,EC1846,EC1847,EC1848,EC1849,EC1850,EC1856,EC1862,EC1863,EC1864,EC1866,EC1868,EC1869,EC1870,EC4401,EC4402,EC4436,EC4437,EC4439,EC4448,EC4486,EC4501,EDL933,PA22,PA38,PA4,PA40,PA48,TW11039,TW14588	--
	29	intergenic	12	0000000000000000000000000000000000001000000000000000000000000000000000	NC_011353.1:620029/629761/736718/741796/810690/2260821/3421358/4478130/5126829/5168148/5403370/5505326	PI	B103,B104,B105,B106,B107,B108,B109,B15,B17,B26-1,B26-2,B40-1,B40-2,B83,B84,B85,B86,EC1738,EC4501,EDL933,PA22,PA38,PA4,Sakai,TW11039,TW14588	--	B112,B113,B114,B28-1,B28-2,B29-1,B29-2,B36-1,B36-2,B7-1,B7-2,B89,B90,B93,B94,B95,EC1734,EC1735,EC1736,EC1737,EC1845,EC1846,EC1847,EC1848,EC1849,EC1850,EC1856,EC1862,EC1863,EC1864,EC1866,EC1868,EC1869,EC1870,EC4401,EC4402,EC4436,EC4437,EC4439,EC4448,EC4486,PA40,PA48	--
	29	NSYN	30	0000000000000000000000000000000000001000000000000000000000000000000000	NC_011353.1:337464/354989/400230/450505/555658/582797/735699/938611/945257/1136952/1839883/2214235/2364656/2386460/2394483/2457783/3081485/3680533/3765634/3788411/3843763/4531597/4533859/4909703/4986087/4996237/5155056/5276142/5382817/5477814	PI	B103,B104,B105,B106,B107,B108,B109,B15,B17,B26-1,B26-2,B40-1,B40-2,B83,B84,B85,B86,EC1738,EC4501,EDL933,PA22,PA38,PA4,Sakai,TW11039,TW14588	--	B112,B113,B114,B28-1,B28-2,B29-1,B29-2,B36-1,B36-2,B7-1,B7-2,B89,B90,B93,B94,B95,EC1734,EC1735,EC1736,EC1737,EC1845,EC1846,EC1847,EC1848,EC1849,EC1850,EC1856,EC1862,EC1863,EC1864,EC1866,EC1868,EC1869,EC1870,EC4401,EC4402,EC4436,EC4437,EC4439,EC4448,EC4486,PA40,PA48	--
	29	SYN	21	0000000000000000000000000000000000001000000000000000000000000000000000	NC_011353.1:48268/184698/269102/346858/378704/806127/996185/1033710/1940224/2064630/2218445/2282129/2394489/3019284/3549806/3691977/4029885/4418751/4498697/4555682/5203835	PI	B103,B104,B105,B106,B107,B108,B109,B15,B17,B26-1,B26-2,B40-1,B40-2,B83,B84,B85,B86,EC1738,EC4501,EDL933,PA22,PA38,PA4,Sakai,TW11039,TW14588	--	B112,B113,B114,B28-1,B28-2,B29-1,B29-2,B36-1,B36-2,B7-1,B7-2,B89,B90,B93,B94,B95,EC1734,EC1735,EC1736,EC1737,EC1845,EC1846,EC1847,EC1848,EC1849,EC1850,EC1856,EC1862,EC1863,EC1864,EC1866,EC1868,EC1869,EC1870,EC4401,EC4402,EC4436,EC4437,EC4439,EC4448,EC4486,PA40,PA48	--
	30	intergenic	1	0000000000000000000000000000000000000000010000000000000000000000000000	NC_011353.1:629763	PI	B103,B104,B105,B106,B107,B108,B109,B15,B17,B26-1,B26-2,B40-1,B40-2,B83,B84,B85,B86,EC1738,EC4501,EDL933,PA4,Sakai,TW11039,TW14588	--	B112,B113,B114,B28-1,B28-2,B29-1,B29-2,B36-1,B36-2,B7-1,B7-2,B89,B90,B93,B94,B95,EC1734,EC1735,EC1736,EC1737,EC1845,EC1846,EC1847,EC1848,EC1849,EC1850,EC1856,EC1862,EC1863,EC1864,EC1866,EC1868,EC1869,EC1870,EC4401,EC4402,EC4436,EC4437,EC4439,EC4448,EC4486,PA22,PA38,PA40,PA48	--
	31	intergenic	1	0000000000000000000000000000000000000000010000000000000000000000000000	NC_011353.1:693920	PI	B103,B108,B109,B112,B114,B17,B28-2,B29-1,B29-2,B36-2,B40-1,B40-2,B83,B86,B89,B90,PA40,PA48	--	B104,B105,B106,B107,B113,B15,B26-1,B26-2,B28-1,B36-1,B7-1,B7-2,B84,B85,B93,B94,B95,EC1734,EC1735,EC1736,EC1737,EC1738,EC1845,EC1846,EC1847,EC1848,EC1849,EC1850,EC1856,EC1862,EC1863,EC1864,EC1866,EC1868,EC1869,EC1870,EC4401,EC4402,EC4436,EC4437,EC4439,EC4448,EC4486,EC4501,EDL933,PA22,PA38,PA4,Sakai,TW11039,TW14588	--
	32	intergenic	6	0000000000000000000000000000000000000000010000000000000000000000000000	NC_011353.1:702987/862436/1018628/2177313/5038397/5362699	NI	EDL933	--	B103,B104,B105,B106,B107,B108,B109,B112,B113,B114,B15,B17,B26-1,B26-2,B28-1,B28-2,B29-1,B29-2,B36-1,B36-2,B40-1,B40-2,B7-1,B7-2,B83,B84,B85,B86,B89,B90,B93,B94,B95,EC1734,EC1735,EC1736,EC1737,EC1738,EC1845,EC1846,EC1847,EC1848,EC1849,EC1850,EC1856,EC1862,EC1863,EC1864,EC1866,EC1868,EC1869,EC1870,EC4401,EC4402,EC4436,EC4437,EC4439,EC4448,EC4486,EC4501,PA22,PA38,PA4,PA40,PA48,Sakai,TW11039,TW14588	--
	32	NSYN	13	0000000000000000000000000000001111110000000000000000000000000000000000	NC_011353.1:158791/602364/684234/975826/2049034/2292177/3005637/3691799/4111409/4420106/5007339/5277755/5525367	NI	EDL933	--	B103,B104,B105,B106,B107,B108,B109,B112,B113,B114,B15,B17,B26-1,B26-2,B28-1,B28-2,B29-1,B29-2,B36-1,B36-2,B40-1,B40-2,B7-1,B7-2,B83,B84,B85,B86,B89,B90,B93,B94,B95,EC1734,EC1735,EC1736,EC1737,EC1738,EC1845,EC1846,EC1847,EC1848,EC1849,EC1850,EC1856,EC1862,EC1863,EC1864,EC1866,EC1868,EC1869,EC1870,EC4401,EC4402,EC4436,EC4437,EC4439,EC4448,EC4486,EC4501,PA22,PA38,PA4,PA40,PA48,Sakai,TW11039,TW14588	--
	32	SYN	16	0000000000000000000000000000001111110000000000000000000000000000000000	NC_011353.1:193424/700407/979927/1154946/2314714/3085301/3164687/3366397/3643559/3821438/4027855/4547928/4806815/5038876/5086818/5195009	NI	EDL933	--	B103,B104,B105,B106,B107,B108,B109,B112,B113,B114,B15,B17,B26-1,B26-2,B28-1,B28-2,B29-1,B29-2,B36-1,B36-2,B40-1,B40-2,B7-1,B7-2,B83,B84,B85,B86,B89,B90,B93,B94,B95,EC1734,EC1735,EC1736,EC1737,EC1738,EC1845,EC1846,EC1847,EC1848,EC1849,EC1850,EC1856,EC1862,EC1863,EC1864,EC1866,EC1868,EC1869,EC1870,EC4401,EC4402,EC4436,EC4437,EC4439,EC4448,EC4486,EC4501,PA22,PA38,PA4,PA40,PA48,Sakai,TW11039,TW14588	--
	33	intergenic	7	0000000000000000000000000000001111110000000000000000000000000000000000	NC_011353.1:736668/1290651/1613847/2194605/3228798/3731272/4561340	NI	PA4	--	B103,B104,B105,B106,B107,B108,B109,B112,B113,B114,B15,B17,B26-1,B26-2,B28-1,B28-2,B29-1,B29-2,B36-1,B36-2,B40-1,B40-2,B7-1,B7-2,B83,B84,B85,B86,B89,B90,B93,B94,B95,EC1734,EC1735,EC1736,EC1737,EC1738,EC1845,EC1846,EC1847,EC1848,EC1849,EC1850,EC1856,EC1862,EC1863,EC1864,EC1866,EC1868,EC1869,EC1870,EC4401,EC4402,EC4436,EC4437,EC4439,EC4448,EC4486,EC4501,EDL933,PA22,PA38,PA40,PA48,Sakai,TW11039,TW145…	--
	33	NSYN	15	0000000000000000000000011100000000000000000000000000000000000000000000	NC_011353.1:122307/355633/1053848/2199993/2863438/3180456/3197908/3430902/3631614/3691671/3757985/4235892/4298553/4903966/5480536	NI	PA4	--	B103,B104,B105,B106,B107,B108,B109,B112,B113,B114,B15,B17,B26-1,B26-2,B28-1,B28-2,B29-1,B29-2,B36-1,B36-2,B40-1,B40-2,B7-1,B7-2,B83,B84,B85,B86,B89,B90,B93,B94,B95,EC1734,EC1735,EC1736,EC1737,EC1738,EC1845,EC1846,EC1847,EC1848,EC1849,EC1850,EC1856,EC1862,EC1863,EC1864,EC1866,EC1868,EC1869,EC1870,EC4401,EC4402,EC4436,EC4437,EC4439,EC4448,EC4486,EC4501,EDL933,PA22,PA38,PA40,PA48,Sakai,TW11039,TW145…	--
	33	SYN	9	0000000000000000000000011100000000000000000000000000000000000000000000	NC_011353.1:199068/2171136/2392453/2787187/2847513/3193775/3709264/4008504/4942162	NI	PA4	--	B103,B104,B105,B106,B107,B108,B109,B112,B113,B114,B15,B17,B26-1,B26-2,B28-1,B28-2,B29-1,B29-2,B36-1,B36-2,B40-1,B40-2,B7-1,B7-2,B83,B84,B85,B86,B89,B90,B93,B94,B95,EC1734,EC1735,EC1736,EC1737,EC1738,EC1845,EC1846,EC1847,EC1848,EC1849,EC1850,EC1856,EC1862,EC1863,EC1864,EC1866,EC1868,EC1869,EC1870,EC4401,EC4402,EC4436,EC4437,EC4439,EC4448,EC4486,EC4501,EDL933,PA22,PA38,PA40,PA48,Sakai,TW11039,TW145…	--
	34	intergenic	10	0000000000000000000000011100000000000000000000000000000000000000000000	NC_011353.1:782802/1791251/2261304/2270760/3232324/3232325/3232326/3645914/3667589/4222269	PI	B103,B104,B105,B106,B107,B108,B109,B15,B17,B26-1,B26-2,B40-1,B40-2,B83,B84,B85,B86,EC4501,EDL933,PA4,Sakai,TW14588	--	B112,B113,B114,B28-1,B28-2,B29-1,B29-2,B36-1,B36-2,B7-1,B7-2,B89,B90,B93,B94,B95,EC1734,EC1735,EC1736,EC1737,EC1738,EC1845,EC1846,EC1847,EC1848,EC1849,EC1850,EC1856,EC1862,EC1863,EC1864,EC1866,EC1868,EC1869,EC1870,EC4401,EC4402,EC4436,EC4437,EC4439,EC4448,EC4486,PA22,PA38,PA40,PA48,TW11039	--
	34	NSYN	22	0000000000000001100000000000000000000000000000000000000000000000000000	NC_011353.1:142565/218072/291771/333521/362516/826723/1030582/1063148/1127445/1944641/1947767/2279716/2317399/3221073/3838792/3945190/3987107/4022384/4493748/4541211/4763288/4861075	PI	B103,B104,B105,B106,B107,B108,B109,B15,B17,B26-1,B26-2,B40-1,B40-2,B83,B84,B85,B86,EC4501,EDL933,PA4,Sakai,TW14588	--	B112,B113,B114,B28-1,B28-2,B29-1,B29-2,B36-1,B36-2,B7-1,B7-2,B89,B90,B93,B94,B95,EC1734,EC1735,EC1736,EC1737,EC1738,EC1845,EC1846,EC1847,EC1848,EC1849,EC1850,EC1856,EC1862,EC1863,EC1864,EC1866,EC1868,EC1869,EC1870,EC4401,EC4402,EC4436,EC4437,EC4439,EC4448,EC4486,PA22,PA38,PA40,PA48,TW11039	--
	34	SYN	21	0000000000000001100000000000000000000000000000000000000000000000000000	NC_011353.1:63123/180141/290344/425346/471140/552024/603742/1004174/1668450/1975059/2014663/2311351/3050275/3507951/4244957/4681463/4681925/4758076/5237082/5378477/5450072	PI	B103,B104,B105,B106,B107,B108,B109,B15,B17,B26-1,B26-2,B40-1,B40-2,B83,B84,B85,B86,EC4501,EDL933,PA4,Sakai,TW14588	--	B112,B113,B114,B28-1,B28-2,B29-1,B29-2,B36-1,B36-2,B7-1,B7-2,B89,B90,B93,B94,B95,EC1734,EC1735,EC1736,EC1737,EC1738,EC1845,EC1846,EC1847,EC1848,EC1849,EC1850,EC1856,EC1862,EC1863,EC1864,EC1866,EC1868,EC1869,EC1870,EC4401,EC4402,EC4436,EC4437,EC4439,EC4448,EC4486,PA22,PA38,PA40,PA48,TW11039	--
	35	intergenic	11	0000000000000001100000000000000000000000000000000000000000000000000000	NC_011353.1:844794/1273016/1920142/2301199/2752239/3174692/3665702/3738211/3750934/4198443/4603706	NI	EC1738	--	B103,B104,B105,B106,B107,B108,B109,B112,B113,B114,B15,B17,B26-1,B26-2,B28-1,B28-2,B29-1,B29-2,B36-1,B36-2,B40-1,B40-2,B7-1,B7-2,B83,B84,B85,B86,B89,B90,B93,B94,B95,EC1734,EC1735,EC1736,EC1737,EC1845,EC1846,EC1847,EC1848,EC1849,EC1850,EC1856,EC1862,EC1863,EC1864,EC1866,EC1868,EC1869,EC1870,EC4401,EC4402,EC4436,EC4437,EC4439,EC4448,EC4486,EC4501,EDL933,PA22,PA38,PA4,PA40,PA48,Sakai,TW11039,TW14588	--
	35	NSYN	58	0000000000000000000000000000000000000000000000000000000000000000000011	NC_011353.1:23601/249101/279077/336567/361263/680357/688196/737346/766418/824479/955753/1002944/1005759/1301752/1402750/1426520/1825331/1969265/2033129/2281653/2293060/2310574/2385860/2404740/2572744/2849604/3374480/3462097/3839958/3840815/3856285/3861910/3889481/3891732/3935801/3988521/4011151/4036932/4068517/4142148/4157801/4330955/4358716/4480779/4497454/4497758/4537488/4826305/4845915/4898331…	NI	EC1738	--	B103,B104,B105,B106,B107,B108,B109,B112,B113,B114,B15,B17,B26-1,B26-2,B28-1,B28-2,B29-1,B29-2,B36-1,B36-2,B40-1,B40-2,B7-1,B7-2,B83,B84,B85,B86,B89,B90,B93,B94,B95,EC1734,EC1735,EC1736,EC1737,EC1845,EC1846,EC1847,EC1848,EC1849,EC1850,EC1856,EC1862,EC1863,EC1864,EC1866,EC1868,EC1869,EC1870,EC4401,EC4402,EC4436,EC4437,EC4439,EC4448,EC4486,EC4501,EDL933,PA22,PA38,PA4,PA40,PA48,Sakai,TW11039,TW14588	--
	35	SYN	31	0000000000000000000000000000000000000000000000000000000000000000000011	NC_011353.1:29352/41053/242180/259722/540461/792799/881291/1032086/1793016/1817339/2376420/2760411/3090891/3100438/3134879/3182537/3517780/3727642/3859561/3878465/4004903/4225969/4339447/4824162/4851624/4956963/5174340/5242304/5312944/5471701/5486409	NI	EC1738	--	B103,B104,B105,B106,B107,B108,B109,B112,B113,B114,B15,B17,B26-1,B26-2,B28-1,B28-2,B29-1,B29-2,B36-1,B36-2,B40-1,B40-2,B7-1,B7-2,B83,B84,B85,B86,B89,B90,B93,B94,B95,EC1734,EC1735,EC1736,EC1737,EC1845,EC1846,EC1847,EC1848,EC1849,EC1850,EC1856,EC1862,EC1863,EC1864,EC1866,EC1868,EC1869,EC1870,EC4401,EC4402,EC4436,EC4437,EC4439,EC4448,EC4486,EC4501,EDL933,PA22,PA38,PA4,PA40,PA48,Sakai,TW11039,TW14588	--
	36	intergenic	1	0000000000000000000000000000000000000000000000000000000000000000000011	NC_011353.1:942572	PI	EC4501,TW14588	PA48	B103,B104,B105,B106,B107,B108,B109,B112,B113,B114,B15,B17,B26-1,B26-2,B28-1,B28-2,B29-1,B29-2,B36-1,B36-2,B40-1,B40-2,B7-1,B7-2,B83,B84,B85,B86,B89,B90,B93,B94,B95,EC1734,EC1735,EC1736,EC1737,EC1738,EC1845,EC1846,EC1847,EC1848,EC1849,EC1850,EC1856,EC1862,EC1863,EC1864,EC1866,EC1868,EC1869,EC1870,EC4401,EC4402,EC4436,EC4437,EC4439,EC4448,EC4486,EDL933,PA22,PA38,PA4,PA40,Sakai,TW11039	--
	37	intergenic	5	0000000000000000000000000000000000000001000000000000000000000000000000	NC_011353.1:1005170/1982148/3580248/4166204/4172392	NI	EC1869	--	B103,B104,B105,B106,B107,B108,B109,B112,B113,B114,B15,B17,B26-1,B26-2,B28-1,B28-2,B29-1,B29-2,B36-1,B36-2,B40-1,B40-2,B7-1,B7-2,B83,B84,B85,B86,B89,B90,B93,B94,B95,EC1734,EC1735,EC1736,EC1737,EC1738,EC1845,EC1846,EC1847,EC1848,EC1849,EC1850,EC1856,EC1862,EC1863,EC1864,EC1866,EC1868,EC1870,EC4401,EC4402,EC4436,EC4437,EC4439,EC4448,EC4486,EC4501,EDL933,PA22,PA38,PA4,PA40,PA48,Sakai,TW11039,TW14588	--
	37	NSYN	6	0000000000000000000000000000000000000001000000000000000000000000000000	NC_011353.1:641717/2209903/3179395/3491386/4048743/5306659	NI	EC1869	--	B103,B104,B105,B106,B107,B108,B109,B112,B113,B114,B15,B17,B26-1,B26-2,B28-1,B28-2,B29-1,B29-2,B36-1,B36-2,B40-1,B40-2,B7-1,B7-2,B83,B84,B85,B86,B89,B90,B93,B94,B95,EC1734,EC1735,EC1736,EC1737,EC1738,EC1845,EC1846,EC1847,EC1848,EC1849,EC1850,EC1856,EC1862,EC1863,EC1864,EC1866,EC1868,EC1870,EC4401,EC4402,EC4436,EC4437,EC4439,EC4448,EC4486,EC4501,EDL933,PA22,PA38,PA4,PA40,PA48,Sakai,TW11039,TW14588	--
	37	SYN	5	0000000000000000000000000000000000000001000000000000000000000000000000	NC_011353.1:195106/700024/3792022/4348850/4749623	NI	EC1869	--	B103,B104,B105,B106,B107,B108,B109,B112,B113,B114,B15,B17,B26-1,B26-2,B28-1,B28-2,B29-1,B29-2,B36-1,B36-2,B40-1,B40-2,B7-1,B7-2,B83,B84,B85,B86,B89,B90,B93,B94,B95,EC1734,EC1735,EC1736,EC1737,EC1738,EC1845,EC1846,EC1847,EC1848,EC1849,EC1850,EC1856,EC1862,EC1863,EC1864,EC1866,EC1868,EC1870,EC4401,EC4402,EC4436,EC4437,EC4439,EC4448,EC4486,EC4501,EDL933,PA22,PA38,PA4,PA40,PA48,Sakai,TW11039,TW14588	--
	38	intergenic	1	0111111111111111111111111111111111111111111111111111111111111111111111	NC_011353.1:1104699	NI	EC1868	--	B103,B104,B105,B106,B107,B108,B109,B112,B113,B114,B15,B17,B26-1,B26-2,B28-1,B28-2,B29-1,B29-2,B36-1,B36-2,B40-1,B40-2,B7-1,B7-2,B83,B84,B85,B86,B89,B90,B93,B94,B95,EC1734,EC1735,EC1736,EC1737,EC1738,EC1845,EC1846,EC1847,EC1848,EC1849,EC1850,EC1856,EC1862,EC1863,EC1864,EC1866,EC1869,EC1870,EC4401,EC4402,EC4436,EC4437,EC4439,EC4448,EC4486,EC4501,EDL933,PA22,PA38,PA4,PA40,PA48,Sakai,TW11039,TW14588	--
	38	NSYN	2	0111111111111111111111111111111111111111111111111111111111111111111111	NC_011353.1:96167/5443396	NI	EC1868	--	B103,B104,B105,B106,B107,B108,B109,B112,B113,B114,B15,B17,B26-1,B26-2,B28-1,B28-2,B29-1,B29-2,B36-1,B36-2,B40-1,B40-2,B7-1,B7-2,B83,B84,B85,B86,B89,B90,B93,B94,B95,EC1734,EC1735,EC1736,EC1737,EC1738,EC1845,EC1846,EC1847,EC1848,EC1849,EC1850,EC1856,EC1862,EC1863,EC1864,EC1866,EC1869,EC1870,EC4401,EC4402,EC4436,EC4437,EC4439,EC4448,EC4486,EC4501,EDL933,PA22,PA38,PA4,PA40,PA48,Sakai,TW11039,TW14588	--
	38	SYN	1	0111111111111111111111111111111111111111111111111111111111111111111111	NC_011353.1:3917888	NI	EC1868	--	B103,B104,B105,B106,B107,B108,B109,B112,B113,B114,B15,B17,B26-1,B26-2,B28-1,B28-2,B29-1,B29-2,B36-1,B36-2,B40-1,B40-2,B7-1,B7-2,B83,B84,B85,B86,B89,B90,B93,B94,B95,EC1734,EC1735,EC1736,EC1737,EC1738,EC1845,EC1846,EC1847,EC1848,EC1849,EC1850,EC1856,EC1862,EC1863,EC1864,EC1866,EC1869,EC1870,EC4401,EC4402,EC4436,EC4437,EC4439,EC4448,EC4486,EC4501,EDL933,PA22,PA38,PA4,PA40,PA48,Sakai,TW11039,TW14588	--
	39	intergenic	3	0000000000000000000000000000000000001100000000000000000000000000000000	NC_011353.1:1290894/3460900/3846722	PI	B93,B94,EC1734,EC1735,EC1736,EC1737	--	B103,B104,B105,B106,B107,B108,B109,B112,B113,B114,B15,B17,B26-1,B26-2,B28-1,B28-2,B29-1,B29-2,B36-1,B36-2,B40-1,B40-2,B7-1,B7-2,B83,B84,B85,B86,B89,B90,B95,EC1738,EC1845,EC1846,EC1847,EC1848,EC1849,EC1850,EC1856,EC1862,EC1863,EC1864,EC1866,EC1868,EC1869,EC1870,EC4401,EC4402,EC4436,EC4437,EC4439,EC4448,EC4486,EC4501,EDL933,PA22,PA38,PA4,PA40,PA48,Sakai,TW11039,TW14588	--
	39	NSYN	12	0000000000000000000000000000000000001100000000000000000000000000000000	NC_011353.1:467334/1280128/2398822/2623209/3128741/3417504/4195111/4216649/4301252/5247164/5263171/5466562	PI	B93,B94,EC1734,EC1735,EC1736,EC1737	--	B103,B104,B105,B106,B107,B108,B109,B112,B113,B114,B15,B17,B26-1,B26-2,B28-1,B28-2,B29-1,B29-2,B36-1,B36-2,B40-1,B40-2,B7-1,B7-2,B83,B84,B85,B86,B89,B90,B95,EC1738,EC1845,EC1846,EC1847,EC1848,EC1849,EC1850,EC1856,EC1862,EC1863,EC1864,EC1866,EC1868,EC1869,EC1870,EC4401,EC4402,EC4436,EC4437,EC4439,EC4448,EC4486,EC4501,EDL933,PA22,PA38,PA4,PA40,PA48,Sakai,TW11039,TW14588	--
	39	SYN	19	0000000000000000000000000000000000001100000000000000000000000000000000	NC_011353.1:157663/192569/428054/2052335/2268345/2317871/2334953/3101907/3125883/3168115/3416551/3679462/3840864/3895021/4108866/4201144/4499881/4855588/4882043	PI	B93,B94,EC1734,EC1735,EC1736,EC1737	--	B103,B104,B105,B106,B107,B108,B109,B112,B113,B114,B15,B17,B26-1,B26-2,B28-1,B28-2,B29-1,B29-2,B36-1,B36-2,B40-1,B40-2,B7-1,B7-2,B83,B84,B85,B86,B89,B90,B95,EC1738,EC1845,EC1846,EC1847,EC1848,EC1849,EC1850,EC1856,EC1862,EC1863,EC1864,EC1866,EC1868,EC1869,EC1870,EC4401,EC4402,EC4436,EC4437,EC4439,EC4448,EC4486,EC4501,EDL933,PA22,PA38,PA4,PA40,PA48,Sakai,TW11039,TW14588	--
	40	intergenic	2	0000000000000000000000000000000000000000000001000000000000000000000001	NC_011353.1:1919286/5203450	PI	B29-1,B29-2	--	B103,B104,B105,B106,B107,B108,B109,B112,B113,B114,B15,B17,B26-1,B26-2,B28-1,B28-2,B36-1,B36-2,B40-1,B40-2,B7-1,B7-2,B83,B84,B85,B86,B89,B90,B93,B94,B95,EC1734,EC1735,EC1736,EC1737,EC1738,EC1845,EC1846,EC1847,EC1848,EC1849,EC1850,EC1856,EC1862,EC1863,EC1864,EC1866,EC1868,EC1869,EC1870,EC4401,EC4402,EC4436,EC4437,EC4439,EC4448,EC4486,EC4501,EDL933,PA22,PA38,PA4,PA40,PA48,Sakai,TW11039,TW14588	--
	40	NSYN	12	0000000000000000000000000011110000000000000000000000000000000000000000	NC_011353.1:7627/178696/508262/1078603/2368267/2574695/3147672/3913963/4523292/4970131/5455903/5505253	PI	B29-1,B29-2	--	B103,B104,B105,B106,B107,B108,B109,B112,B113,B114,B15,B17,B26-1,B26-2,B28-1,B28-2,B36-1,B36-2,B40-1,B40-2,B7-1,B7-2,B83,B84,B85,B86,B89,B90,B93,B94,B95,EC1734,EC1735,EC1736,EC1737,EC1738,EC1845,EC1846,EC1847,EC1848,EC1849,EC1850,EC1856,EC1862,EC1863,EC1864,EC1866,EC1868,EC1869,EC1870,EC4401,EC4402,EC4436,EC4437,EC4439,EC4448,EC4486,EC4501,EDL933,PA22,PA38,PA4,PA40,PA48,Sakai,TW11039,TW14588	--
	40	SYN	7	0000000000000000000000000011110000000000000000000000000000000000000000	NC_011353.1:936666/1092140/1789242/2209227/2213309/3127076/4199926	PI	B29-1,B29-2	--	B103,B104,B105,B106,B107,B108,B109,B112,B113,B114,B15,B17,B26-1,B26-2,B28-1,B28-2,B36-1,B36-2,B40-1,B40-2,B7-1,B7-2,B83,B84,B85,B86,B89,B90,B93,B94,B95,EC1734,EC1735,EC1736,EC1737,EC1738,EC1845,EC1846,EC1847,EC1848,EC1849,EC1850,EC1856,EC1862,EC1863,EC1864,EC1866,EC1868,EC1869,EC1870,EC4401,EC4402,EC4436,EC4437,EC4439,EC4448,EC4486,EC4501,EDL933,PA22,PA38,PA4,PA40,PA48,Sakai,TW11039,TW14588	--
	41	intergenic	4	0000000000000000000000000011110000000000000000000000000000000000000000	NC_011353.1:1920295/1965381/3711623/4973357	PI	PA40,PA48	--	B103,B104,B105,B106,B107,B108,B109,B112,B113,B114,B15,B17,B26-1,B26-2,B28-1,B28-2,B29-1,B29-2,B36-1,B36-2,B40-1,B40-2,B7-1,B7-2,B83,B84,B85,B86,B89,B90,B93,B94,B95,EC1734,EC1735,EC1736,EC1737,EC1738,EC1845,EC1846,EC1847,EC1848,EC1849,EC1850,EC1856,EC1862,EC1863,EC1864,EC1866,EC1868,EC1869,EC1870,EC4401,EC4402,EC4436,EC4437,EC4439,EC4448,EC4486,EC4501,EDL933,PA22,PA38,PA4,Sakai,TW11039,TW14588	--
	41	NSYN	17	0000000000000001111111111111111111110000000000000000000000000000000000	NC_011353.1:39900/130466/439472/618590/892494/970746/1135612/1790656/2269408/2863537/3468314/3568327/4041682/4336054/4364900/5112696/5293949	PI	PA40,PA48	--	B103,B104,B105,B106,B107,B108,B109,B112,B113,B114,B15,B17,B26-1,B26-2,B28-1,B28-2,B29-1,B29-2,B36-1,B36-2,B40-1,B40-2,B7-1,B7-2,B83,B84,B85,B86,B89,B90,B93,B94,B95,EC1734,EC1735,EC1736,EC1737,EC1738,EC1845,EC1846,EC1847,EC1848,EC1849,EC1850,EC1856,EC1862,EC1863,EC1864,EC1866,EC1868,EC1869,EC1870,EC4401,EC4402,EC4436,EC4437,EC4439,EC4448,EC4486,EC4501,EDL933,PA22,PA38,PA4,Sakai,TW11039,TW14588	--
	41	SYN	13	0000000000000001111111111111111111110000000000000000000000000000000000	NC_011353.1:84289/1045917/2237195/2403446/2770336/2794328/3093449/3309088/3363065/3700198/3815584/4018826/4340434	PI	PA40,PA48	--	B103,B104,B105,B106,B107,B108,B109,B112,B113,B114,B15,B17,B26-1,B26-2,B28-1,B28-2,B29-1,B29-2,B36-1,B36-2,B40-1,B40-2,B7-1,B7-2,B83,B84,B85,B86,B89,B90,B93,B94,B95,EC1734,EC1735,EC1736,EC1737,EC1738,EC1845,EC1846,EC1847,EC1848,EC1849,EC1850,EC1856,EC1862,EC1863,EC1864,EC1866,EC1868,EC1869,EC1870,EC4401,EC4402,EC4436,EC4437,EC4439,EC4448,EC4486,EC4501,EDL933,PA22,PA38,PA4,Sakai,TW11039,TW14588	--
	42	intergenic	1	0000000000000001111111111111111111110000000000000000000000000000000000	NC_011353.1:2202216	NI	EC1863	--	B103,B104,B105,B106,B107,B108,B109,B112,B113,B114,B15,B17,B26-1,B26-2,B28-1,B28-2,B29-1,B29-2,B36-1,B36-2,B40-1,B40-2,B7-1,B7-2,B83,B84,B85,B86,B89,B90,B93,B94,B95,EC1734,EC1735,EC1736,EC1737,EC1738,EC1845,EC1846,EC1847,EC1848,EC1849,EC1850,EC1856,EC1862,EC1864,EC1866,EC1868,EC1869,EC1870,EC4401,EC4402,EC4436,EC4437,EC4439,EC4448,EC4486,EC4501,EDL933,PA22,PA38,PA4,PA40,PA48,Sakai,TW11039,TW14588	--
	42	NSYN	4	0000000000000000000000000000000000000000000000111111111111110000000000	NC_011353.1:1673019/3676877/4203987/5200505	NI	EC1863	--	B103,B104,B105,B106,B107,B108,B109,B112,B113,B114,B15,B17,B26-1,B26-2,B28-1,B28-2,B29-1,B29-2,B36-1,B36-2,B40-1,B40-2,B7-1,B7-2,B83,B84,B85,B86,B89,B90,B93,B94,B95,EC1734,EC1735,EC1736,EC1737,EC1738,EC1845,EC1846,EC1847,EC1848,EC1849,EC1850,EC1856,EC1862,EC1864,EC1866,EC1868,EC1869,EC1870,EC4401,EC4402,EC4436,EC4437,EC4439,EC4448,EC4486,EC4501,EDL933,PA22,PA38,PA4,PA40,PA48,Sakai,TW11039,TW14588	--
	42	SYN	2	0000000000000000000000000000000000000000000000111111111111110000000000	NC_011353.1:655763/859279	NI	EC1863	--	B103,B104,B105,B106,B107,B108,B109,B112,B113,B114,B15,B17,B26-1,B26-2,B28-1,B28-2,B29-1,B29-2,B36-1,B36-2,B40-1,B40-2,B7-1,B7-2,B83,B84,B85,B86,B89,B90,B93,B94,B95,EC1734,EC1735,EC1736,EC1737,EC1738,EC1845,EC1846,EC1847,EC1848,EC1849,EC1850,EC1856,EC1862,EC1864,EC1866,EC1868,EC1869,EC1870,EC4401,EC4402,EC4436,EC4437,EC4439,EC4448,EC4486,EC4501,EDL933,PA22,PA38,PA4,PA40,PA48,Sakai,TW11039,TW14588	--
	43	intergenic	3	0000000000000000000000000000000000000000000000111111111111110000000000	NC_011353.1:3006928/3307262/3994073	NI	B103,B104,B105,B106,B107,B108,B109,B112,B113,B114,B15,B17,B26-1,B26-2,B28-1,B28-2,B29-1,B29-2,B36-1,B36-2,B40-1,B40-2,B7-1,B7-2,B83,B84,B85,B86,B89,B90,B93,B94,B95,EC1734,EC1735,EC1736,EC1737,EC1738,EC1845,EC1846,EC1847,EC1848,EC1849,EC1850,EC1856,EC1862,EC1863,EC1864,EC1866,EC1868,EC1869,EC1870,EC4401,EC4402,EC4436,EC4437,EC4439,EC4448,EC4486,EC4501,EDL933,PA22,PA38,PA4,PA40,PA48,Sakai,TW11039,T…	--	--	EC4115
	43	NSYN	3	0000000000000000000111100000000000000000000000000000000000000000000000	NC_011353.1:1979292/3374532/5026292	NI	B103,B104,B105,B106,B107,B108,B109,B112,B113,B114,B15,B17,B26-1,B26-2,B28-1,B28-2,B29-1,B29-2,B36-1,B36-2,B40-1,B40-2,B7-1,B7-2,B83,B84,B85,B86,B89,B90,B93,B94,B95,EC1734,EC1735,EC1736,EC1737,EC1738,EC1845,EC1846,EC1847,EC1848,EC1849,EC1850,EC1856,EC1862,EC1863,EC1864,EC1866,EC1868,EC1869,EC1870,EC4401,EC4402,EC4436,EC4437,EC4439,EC4448,EC4486,EC4501,EDL933,PA22,PA38,PA4,PA40,PA48,Sakai,TW11039,T…	--	--	EC4115
	43	SYN	2	0000000000000000000111100000000000000000000000000000000000000000000000	NC_011353.1:3799251/4218618	NI	B103,B104,B105,B106,B107,B108,B109,B112,B113,B114,B15,B17,B26-1,B26-2,B28-1,B28-2,B29-1,B29-2,B36-1,B36-2,B40-1,B40-2,B7-1,B7-2,B83,B84,B85,B86,B89,B90,B93,B94,B95,EC1734,EC1735,EC1736,EC1737,EC1738,EC1845,EC1846,EC1847,EC1848,EC1849,EC1850,EC1856,EC1862,EC1863,EC1864,EC1866,EC1868,EC1869,EC1870,EC4401,EC4402,EC4436,EC4437,EC4439,EC4448,EC4486,EC4501,EDL933,PA22,PA38,PA4,PA40,PA48,Sakai,TW11039,T…	--	--	EC4115
	44	intergenic	2	0000000000000000000111100000000000000000000000000000000000000000000000	NC_011353.1:3119108/3990187	PI	EC1869,EC1870	--	B103,B104,B105,B106,B107,B108,B109,B112,B113,B114,B15,B17,B26-1,B26-2,B28-1,B28-2,B29-1,B29-2,B36-1,B36-2,B40-1,B40-2,B7-1,B7-2,B83,B84,B85,B86,B89,B90,B93,B94,B95,EC1734,EC1735,EC1736,EC1737,EC1738,EC1845,EC1846,EC1847,EC1848,EC1849,EC1850,EC1856,EC1862,EC1863,EC1864,EC1866,EC1868,EC4401,EC4402,EC4436,EC4437,EC4439,EC4448,EC4486,EC4501,EDL933,PA22,PA38,PA4,PA40,PA48,Sakai,TW11039,TW14588	--
	44	NSYN	3	0000000000000000000000000000000000000000001111111111111111111111111111	NC_011353.1:733161/2286872/2800325	PI	EC1869,EC1870	--	B103,B104,B105,B106,B107,B108,B109,B112,B113,B114,B15,B17,B26-1,B26-2,B28-1,B28-2,B29-1,B29-2,B36-1,B36-2,B40-1,B40-2,B7-1,B7-2,B83,B84,B85,B86,B89,B90,B93,B94,B95,EC1734,EC1735,EC1736,EC1737,EC1738,EC1845,EC1846,EC1847,EC1848,EC1849,EC1850,EC1856,EC1862,EC1863,EC1864,EC1866,EC1868,EC4401,EC4402,EC4436,EC4437,EC4439,EC4448,EC4486,EC4501,EDL933,PA22,PA38,PA4,PA40,PA48,Sakai,TW11039,TW14588	--
	44	SYN	2	0000000000000000000000000000000000000000001111111111111111111111111111	NC_011353.1:1788951/3779138	PI	EC1869,EC1870	--	B103,B104,B105,B106,B107,B108,B109,B112,B113,B114,B15,B17,B26-1,B26-2,B28-1,B28-2,B29-1,B29-2,B36-1,B36-2,B40-1,B40-2,B7-1,B7-2,B83,B84,B85,B86,B89,B90,B93,B94,B95,EC1734,EC1735,EC1736,EC1737,EC1738,EC1845,EC1846,EC1847,EC1848,EC1849,EC1850,EC1856,EC1862,EC1863,EC1864,EC1866,EC1868,EC4401,EC4402,EC4436,EC4437,EC4439,EC4448,EC4486,EC4501,EDL933,PA22,PA38,PA4,PA40,PA48,Sakai,TW11039,TW14588	--
	45	intergenic	1	0000000000000000000000000000000000000000001111111111111111111111111111	NC_011353.1:3174925	PI	PA48,TW11039	--	B103,B104,B105,B106,B107,B108,B109,B112,B113,B114,B15,B17,B26-1,B26-2,B28-1,B28-2,B29-1,B29-2,B36-1,B36-2,B40-1,B40-2,B7-1,B7-2,B83,B84,B85,B86,B89,B90,B93,B94,B95,EC1734,EC1735,EC1736,EC1737,EC1738,EC1845,EC1846,EC1847,EC1848,EC1849,EC1850,EC1856,EC1862,EC1863,EC1864,EC1866,EC1868,EC1869,EC1870,EC4401,EC4402,EC4436,EC4437,EC4439,EC4448,EC4486,EC4501,EDL933,PA22,PA38,PA4,PA40,Sakai,TW14588	--
	46	intergenic	2	0000000000000000000000000000000000000000000000000000000000000110000000	NC_011353.1:3208143/5021378	PI	B7-1,B7-2,EC4436,EC4437	--	B103,B104,B105,B106,B107,B108,B109,B112,B113,B114,B15,B17,B26-1,B26-2,B28-1,B28-2,B29-1,B29-2,B36-1,B36-2,B40-1,B40-2,B83,B84,B85,B86,B89,B90,B93,B94,B95,EC1734,EC1735,EC1736,EC1737,EC1738,EC1845,EC1846,EC1847,EC1848,EC1849,EC1850,EC1856,EC1862,EC1863,EC1864,EC1866,EC1868,EC1869,EC1870,EC4401,EC4402,EC4439,EC4448,EC4486,EC4501,EDL933,PA22,PA38,PA4,PA40,PA48,Sakai,TW11039,TW14588	--
	46	NSYN	9	0000000000000000000000000000000000000000000000000000000000000110000000	NC_011353.1:125301/423157/1472184/2751764/3013460/3019133/4114849/5246767/5250619	PI	B7-1,B7-2,EC4436,EC4437	--	B103,B104,B105,B106,B107,B108,B109,B112,B113,B114,B15,B17,B26-1,B26-2,B28-1,B28-2,B29-1,B29-2,B36-1,B36-2,B40-1,B40-2,B83,B84,B85,B86,B89,B90,B93,B94,B95,EC1734,EC1735,EC1736,EC1737,EC1738,EC1845,EC1846,EC1847,EC1848,EC1849,EC1850,EC1856,EC1862,EC1863,EC1864,EC1866,EC1868,EC1869,EC1870,EC4401,EC4402,EC4439,EC4448,EC4486,EC4501,EDL933,PA22,PA38,PA4,PA40,PA48,Sakai,TW11039,TW14588	--
	46	SYN	4	0000000000000000000000000000000000000000000000000000000000000110000000	NC_011353.1:720330/942671/1111078/1112521	PI	B7-1,B7-2,EC4436,EC4437	--	B103,B104,B105,B106,B107,B108,B109,B112,B113,B114,B15,B17,B26-1,B26-2,B28-1,B28-2,B29-1,B29-2,B36-1,B36-2,B40-1,B40-2,B83,B84,B85,B86,B89,B90,B93,B94,B95,EC1734,EC1735,EC1736,EC1737,EC1738,EC1845,EC1846,EC1847,EC1848,EC1849,EC1850,EC1856,EC1862,EC1863,EC1864,EC1866,EC1868,EC1869,EC1870,EC4401,EC4402,EC4439,EC4448,EC4486,EC4501,EDL933,PA22,PA38,PA4,PA40,PA48,Sakai,TW11039,TW14588	--
	47	intergenic	7	0000000000000000000000000000000000000000000000000000001111110000000000	NC_011353.1:3345035/4124677/4184205/4894706/5256637/5284498/5345319	PI	B112,B113,B114,B28-1,B28-2,B29-1,B29-2,B36-1,B36-2,B7-1,B7-2,B89,B90,B93,B94,EC1734,EC1735,EC1736,EC1737,EC4436,EC4437	--	B103,B104,B105,B106,B107,B108,B109,B15,B17,B26-1,B26-2,B40-1,B40-2,B83,B84,B85,B86,B95,EC1738,EC1845,EC1846,EC1847,EC1848,EC1849,EC1850,EC1856,EC1862,EC1863,EC1864,EC1866,EC1868,EC1869,EC1870,EC4401,EC4402,EC4439,EC4448,EC4486,EC4501,EDL933,PA22,PA38,PA4,PA40,PA48,Sakai,TW11039,TW14588	--
	47	NSYN	41	0000000000000000000000000000000000000000000000000000001111110000000000	NC_011353.1:57673/70536/93371/157443/216904/246830/247610/253101/289518/422041/635252/640953/643242/705986/724421/1280906/1473590/1854174/1993841/2177709/2195542/2358491/2463194/2860652/3057234/3062076/3335946/3581641/3639050/3703763/3771735/4079936/4203738/4440159/4644216/5238745/5266119/5273349/5377703/5403047/5516916	PI	B112,B113,B114,B28-1,B28-2,B29-1,B29-2,B36-1,B36-2,B7-1,B7-2,B89,B90,B93,B94,EC1734,EC1735,EC1736,EC1737,EC4436,EC4437	--	B103,B104,B105,B106,B107,B108,B109,B15,B17,B26-1,B26-2,B40-1,B40-2,B83,B84,B85,B86,B95,EC1738,EC1845,EC1846,EC1847,EC1848,EC1849,EC1850,EC1856,EC1862,EC1863,EC1864,EC1866,EC1868,EC1869,EC1870,EC4401,EC4402,EC4439,EC4448,EC4486,EC4501,EDL933,PA22,PA38,PA4,PA40,PA48,Sakai,TW11039,TW14588	--
	47	SYN	19	0000000000000000000000000000000000000011110000000000000000000000000000	NC_011353.1:283321/465407/737809/753007/873481/1154404/1411364/1421165/2045495/2205039/3058612/3710653/3823784/3830252/3945230/4598549/4660377/4752932/5549151	PI	B112,B113,B114,B28-1,B28-2,B29-1,B29-2,B36-1,B36-2,B7-1,B7-2,B89,B90,B93,B94,EC1734,EC1735,EC1736,EC1737,EC4436,EC4437	--	B103,B104,B105,B106,B107,B108,B109,B15,B17,B26-1,B26-2,B40-1,B40-2,B83,B84,B85,B86,B95,EC1738,EC1845,EC1846,EC1847,EC1848,EC1849,EC1850,EC1856,EC1862,EC1863,EC1864,EC1866,EC1868,EC1869,EC1870,EC4401,EC4402,EC4439,EC4448,EC4486,EC4501,EDL933,PA22,PA38,PA4,PA40,PA48,Sakai,TW11039,TW14588	--
	48	intergenic	1	0000000000000000000000000000000000000011110000000000000000000000000000	NC_011353.1:3454446	PI	B103,B104,B105,B106,B107,B26-1,B26-2,B40-1,B40-2,B83,B84,B85,B86,EDL933	--	B108,B109,B112,B113,B114,B15,B17,B28-1,B28-2,B29-1,B29-2,B36-1,B36-2,B7-1,B7-2,B89,B90,B93,B94,B95,EC1734,EC1735,EC1736,EC1737,EC1738,EC1845,EC1846,EC1847,EC1848,EC1849,EC1850,EC1856,EC1862,EC1863,EC1864,EC1866,EC1868,EC1869,EC1870,EC4401,EC4402,EC4436,EC4437,EC4439,EC4448,EC4486,EC4501,PA22,PA38,PA4,PA40,PA48,Sakai,TW11039,TW14588	--
	48	NSYN	1	0000000000000000000000000000000000000011110000000000000000000000000000	NC_011353.1:4428244	PI	B103,B104,B105,B106,B107,B26-1,B26-2,B40-1,B40-2,B83,B84,B85,B86,EDL933	--	B108,B109,B112,B113,B114,B15,B17,B28-1,B28-2,B29-1,B29-2,B36-1,B36-2,B7-1,B7-2,B89,B90,B93,B94,B95,EC1734,EC1735,EC1736,EC1737,EC1738,EC1845,EC1846,EC1847,EC1848,EC1849,EC1850,EC1856,EC1862,EC1863,EC1864,EC1866,EC1868,EC1869,EC1870,EC4401,EC4402,EC4436,EC4437,EC4439,EC4448,EC4486,EC4501,PA22,PA38,PA4,PA40,PA48,Sakai,TW11039,TW14588	--
	48	SYN	2	0000000000000000000000000000000000000000000000000000000000000010000000	NC_011353.1:4932971/4994492	PI	B103,B104,B105,B106,B107,B26-1,B26-2,B40-1,B40-2,B83,B84,B85,B86,EDL933	--	B108,B109,B112,B113,B114,B15,B17,B28-1,B28-2,B29-1,B29-2,B36-1,B36-2,B7-1,B7-2,B89,B90,B93,B94,B95,EC1734,EC1735,EC1736,EC1737,EC1738,EC1845,EC1846,EC1847,EC1848,EC1849,EC1850,EC1856,EC1862,EC1863,EC1864,EC1866,EC1868,EC1869,EC1870,EC4401,EC4402,EC4436,EC4437,EC4439,EC4448,EC4486,EC4501,PA22,PA38,PA4,PA40,PA48,Sakai,TW11039,TW14588	--
	49	intergenic	1	0000000000000000000111111100000000000000000000000000000000000000000000	NC_011353.1:3550238	PI	B36-1,B36-2,B89,B90	--	B103,B104,B105,B106,B107,B108,B109,B112,B113,B114,B15,B17,B26-1,B26-2,B28-1,B28-2,B29-1,B29-2,B40-1,B40-2,B7-1,B7-2,B83,B84,B85,B86,B93,B94,B95,EC1734,EC1735,EC1736,EC1737,EC1738,EC1845,EC1846,EC1847,EC1848,EC1849,EC1850,EC1856,EC1862,EC1863,EC1864,EC1866,EC1868,EC1869,EC1870,EC4401,EC4402,EC4436,EC4437,EC4439,EC4448,EC4486,EC4501,EDL933,PA22,PA38,PA4,PA40,PA48,Sakai,TW11039,TW14588	--
	49	NSYN	3	0000000000000000000111111100000000000000000000000000000000000000000000	NC_011353.1:293967/3161998/3698675	PI	B36-1,B36-2,B89,B90	--	B103,B104,B105,B106,B107,B108,B109,B112,B113,B114,B15,B17,B26-1,B26-2,B28-1,B28-2,B29-1,B29-2,B40-1,B40-2,B7-1,B7-2,B83,B84,B85,B86,B93,B94,B95,EC1734,EC1735,EC1736,EC1737,EC1738,EC1845,EC1846,EC1847,EC1848,EC1849,EC1850,EC1856,EC1862,EC1863,EC1864,EC1866,EC1868,EC1869,EC1870,EC4401,EC4402,EC4436,EC4437,EC4439,EC4448,EC4486,EC4501,EDL933,PA22,PA38,PA4,PA40,PA48,Sakai,TW11039,TW14588	--
	49	SYN	2	0000000000000001111111111111111111111111110000000000000000000000000000	NC_011353.1:3143463/4206687	PI	B36-1,B36-2,B89,B90	--	B103,B104,B105,B106,B107,B108,B109,B112,B113,B114,B15,B17,B26-1,B26-2,B28-1,B28-2,B29-1,B29-2,B40-1,B40-2,B7-1,B7-2,B83,B84,B85,B86,B93,B94,B95,EC1734,EC1735,EC1736,EC1737,EC1738,EC1845,EC1846,EC1847,EC1848,EC1849,EC1850,EC1856,EC1862,EC1863,EC1864,EC1866,EC1868,EC1869,EC1870,EC4401,EC4402,EC4436,EC4437,EC4439,EC4448,EC4486,EC4501,EDL933,PA22,PA38,PA4,PA40,PA48,Sakai,TW11039,TW14588	--
	50	intergenic	3	0000000000000001111111111111111111111111110000000000000000000000000000	NC_011353.1:3812455/4968229/5038482	PI	EC4501,TW14588	--	B103,B104,B105,B106,B107,B108,B109,B112,B113,B114,B15,B17,B26-1,B26-2,B28-1,B28-2,B29-1,B29-2,B36-1,B36-2,B40-1,B40-2,B7-1,B7-2,B83,B84,B85,B86,B89,B90,B93,B94,B95,EC1734,EC1735,EC1736,EC1737,EC1738,EC1845,EC1846,EC1847,EC1848,EC1849,EC1850,EC1856,EC1862,EC1863,EC1864,EC1866,EC1868,EC1869,EC1870,EC4401,EC4402,EC4436,EC4437,EC4439,EC4448,EC4486,EDL933,PA22,PA38,PA4,PA40,PA48,Sakai,TW11039	--
	50	NSYN	25	0000000000000000000000000000000000000000000000011111110000000000000000	NC_011353.1:346731/369375/375722/439898/441962/658788/771955/1053705/1278493/1435626/2320663/2468596/3021275/3037430/3309150/3494481/3581425/3687632/3764049/3764355/3834902/3849120/4492791/4557949/5410444	PI	EC4501,TW14588	--	B103,B104,B105,B106,B107,B108,B109,B112,B113,B114,B15,B17,B26-1,B26-2,B28-1,B28-2,B29-1,B29-2,B36-1,B36-2,B40-1,B40-2,B7-1,B7-2,B83,B84,B85,B86,B89,B90,B93,B94,B95,EC1734,EC1735,EC1736,EC1737,EC1738,EC1845,EC1846,EC1847,EC1848,EC1849,EC1850,EC1856,EC1862,EC1863,EC1864,EC1866,EC1868,EC1869,EC1870,EC4401,EC4402,EC4436,EC4437,EC4439,EC4448,EC4486,EDL933,PA22,PA38,PA4,PA40,PA48,Sakai,TW11039	--
	50	SYN	15	0000000000000000000000000000000000000000000000000000110000000000000000	NC_011353.1:98871/110205/797846/1294471/1482028/2476576/3203307/3806208/4022809/4424418/5095150/5217202/5241743/5293986/5352210	PI	EC4501,TW14588	--	B103,B104,B105,B106,B107,B108,B109,B112,B113,B114,B15,B17,B26-1,B26-2,B28-1,B28-2,B29-1,B29-2,B36-1,B36-2,B40-1,B40-2,B7-1,B7-2,B83,B84,B85,B86,B89,B90,B93,B94,B95,EC1734,EC1735,EC1736,EC1737,EC1738,EC1845,EC1846,EC1847,EC1848,EC1849,EC1850,EC1856,EC1862,EC1863,EC1864,EC1866,EC1868,EC1869,EC1870,EC4401,EC4402,EC4436,EC4437,EC4439,EC4448,EC4486,EDL933,PA22,PA38,PA4,PA40,PA48,Sakai,TW11039	--
	51	intergenic	2	0000000000000000000000000000000000000000000000000000110000000000000000	NC_011353.1:3852728/4399983	PI	B40-1,B40-2,B83,B84,B85,B86	--	B103,B104,B105,B106,B107,B108,B109,B112,B113,B114,B15,B17,B26-1,B26-2,B28-1,B28-2,B29-1,B29-2,B36-1,B36-2,B7-1,B7-2,B89,B90,B93,B94,B95,EC1734,EC1735,EC1736,EC1737,EC1738,EC1845,EC1846,EC1847,EC1848,EC1849,EC1850,EC1856,EC1862,EC1863,EC1864,EC1866,EC1868,EC1869,EC1870,EC4401,EC4402,EC4436,EC4437,EC4439,EC4448,EC4486,EC4501,EDL933,PA22,PA38,PA4,PA40,PA48,Sakai,TW11039,TW14588	--
	51	NSYN	2	0000000000000000000000000000000000000010000000000000000000000000000000	NC_011353.1:3118631/4577874	PI	B40-1,B40-2,B83,B84,B85,B86	--	B103,B104,B105,B106,B107,B108,B109,B112,B113,B114,B15,B17,B26-1,B26-2,B28-1,B28-2,B29-1,B29-2,B36-1,B36-2,B7-1,B7-2,B89,B90,B93,B94,B95,EC1734,EC1735,EC1736,EC1737,EC1738,EC1845,EC1846,EC1847,EC1848,EC1849,EC1850,EC1856,EC1862,EC1863,EC1864,EC1866,EC1868,EC1869,EC1870,EC4401,EC4402,EC4436,EC4437,EC4439,EC4448,EC4486,EC4501,EDL933,PA22,PA38,PA4,PA40,PA48,Sakai,TW11039,TW14588	--
	52	intergenic	1	0000000000000000000000000000000000000010000000000000000000000000000000	NC_011353.1:4078656	PI	EC1863,EC1864,EC1866,EC1868	--	B103,B104,B105,B106,B107,B108,B109,B112,B113,B114,B15,B17,B26-1,B26-2,B28-1,B28-2,B29-1,B29-2,B36-1,B36-2,B40-1,B40-2,B7-1,B7-2,B83,B84,B85,B86,B89,B90,B93,B94,B95,EC1734,EC1735,EC1736,EC1737,EC1738,EC1845,EC1846,EC1847,EC1848,EC1849,EC1850,EC1856,EC1862,EC1869,EC1870,EC4401,EC4402,EC4436,EC4437,EC4439,EC4448,EC4486,EC4501,EDL933,PA22,PA38,PA4,PA40,PA48,Sakai,TW11039,TW14588	--
	52	NSYN	4	0000000000000000000001100000000000000000000000000000000000000000000000	NC_011353.1:3759039/4064197/4638463/5547619	PI	EC1863,EC1864,EC1866,EC1868	--	B103,B104,B105,B106,B107,B108,B109,B112,B113,B114,B15,B17,B26-1,B26-2,B28-1,B28-2,B29-1,B29-2,B36-1,B36-2,B40-1,B40-2,B7-1,B7-2,B83,B84,B85,B86,B89,B90,B93,B94,B95,EC1734,EC1735,EC1736,EC1737,EC1738,EC1845,EC1846,EC1847,EC1848,EC1849,EC1850,EC1856,EC1862,EC1869,EC1870,EC4401,EC4402,EC4436,EC4437,EC4439,EC4448,EC4486,EC4501,EDL933,PA22,PA38,PA4,PA40,PA48,Sakai,TW11039,TW14588	--
	52	SYN	4	0000000000000000000001100000000000000000000000000000000000000000000000	NC_011353.1:1143169/2749920/3644327/3713136	PI	EC1863,EC1864,EC1866,EC1868	--	B103,B104,B105,B106,B107,B108,B109,B112,B113,B114,B15,B17,B26-1,B26-2,B28-1,B28-2,B29-1,B29-2,B36-1,B36-2,B40-1,B40-2,B7-1,B7-2,B83,B84,B85,B86,B89,B90,B93,B94,B95,EC1734,EC1735,EC1736,EC1737,EC1738,EC1845,EC1846,EC1847,EC1848,EC1849,EC1850,EC1856,EC1862,EC1869,EC1870,EC4401,EC4402,EC4436,EC4437,EC4439,EC4448,EC4486,EC4501,EDL933,PA22,PA38,PA4,PA40,PA48,Sakai,TW11039,TW14588	--
	53	intergenic	1	0000000000000000000000000000000000000000000110000000000000000000000000	NC_011353.1:4100958	NI	TW14588	--	B103,B104,B105,B106,B107,B108,B109,B112,B113,B114,B15,B17,B26-1,B26-2,B28-1,B28-2,B29-1,B29-2,B36-1,B36-2,B40-1,B40-2,B7-1,B7-2,B83,B84,B85,B86,B89,B90,B93,B94,B95,EC1734,EC1735,EC1736,EC1737,EC1738,EC1845,EC1846,EC1847,EC1848,EC1849,EC1850,EC1856,EC1862,EC1863,EC1864,EC1866,EC1868,EC1869,EC1870,EC4401,EC4402,EC4436,EC4437,EC4439,EC4448,EC4486,EC4501,EDL933,PA22,PA38,PA4,PA40,PA48,Sakai,TW11039	--
	54	intergenic	2	0000000000000000000000000000000000000000000110000000000000000000000000	NC_011353.1:5313188/5353881	PI	B112,B113,B114,B36-1,B36-2,B89,B90	--	B103,B104,B105,B106,B107,B108,B109,B15,B17,B26-1,B26-2,B28-1,B28-2,B29-1,B29-2,B40-1,B40-2,B7-1,B7-2,B83,B84,B85,B86,B93,B94,B95,EC1734,EC1735,EC1736,EC1737,EC1738,EC1845,EC1846,EC1847,EC1848,EC1849,EC1850,EC1856,EC1862,EC1863,EC1864,EC1866,EC1868,EC1869,EC1870,EC4401,EC4402,EC4436,EC4437,EC4439,EC4448,EC4486,EC4501,EDL933,PA22,PA38,PA4,PA40,PA48,Sakai,TW11039,TW14588	--
	54	SYN	3	0000000000000000000000000000000000000000000110000000000000000000000000	NC_011353.1:998565/3397881/3868238	PI	B112,B113,B114,B36-1,B36-2,B89,B90	--	B103,B104,B105,B106,B107,B108,B109,B15,B17,B26-1,B26-2,B28-1,B28-2,B29-1,B29-2,B40-1,B40-2,B7-1,B7-2,B83,B84,B85,B86,B93,B94,B95,EC1734,EC1735,EC1736,EC1737,EC1738,EC1845,EC1846,EC1847,EC1848,EC1849,EC1850,EC1856,EC1862,EC1863,EC1864,EC1866,EC1868,EC1869,EC1870,EC4401,EC4402,EC4436,EC4437,EC4439,EC4448,EC4486,EC4501,EDL933,PA22,PA38,PA4,PA40,PA48,Sakai,TW11039,TW14588	--
	55	NSYN	6	0000000000000000000000000000000000000000000000000000000000110000000000	NC_011353.1:10201/2013890/2336725/3483759/3645399/4743877	PI	B112,B113,B114,B28-1,B28-2,B29-1,B29-2,B36-1,B36-2,B7-1,B7-2,B89,B90,B93,B94,EC1734,EC1735,EC1736,EC1737,EC1863,EC1864,EC1866,EC1868,EC1869,EC1870,EC4436,EC4437	--	B103,B104,B105,B106,B107,B108,B109,B15,B17,B26-1,B26-2,B40-1,B40-2,B83,B84,B85,B86,B95,EC1738,EC1845,EC1846,EC1847,EC1848,EC1849,EC1850,EC1856,EC1862,EC4401,EC4402,EC4439,EC4448,EC4486,EC4501,EDL933,PA22,PA38,PA4,PA40,PA48,Sakai,TW11039,TW14588	--
	55	SYN	7	0000000000000000000000000000000000000000000000000000000000110000000000	NC_011353.1:580924/594670/687900/1044363/1409235/3762300/4377376	PI	B112,B113,B114,B28-1,B28-2,B29-1,B29-2,B36-1,B36-2,B7-1,B7-2,B89,B90,B93,B94,EC1734,EC1735,EC1736,EC1737,EC1863,EC1864,EC1866,EC1868,EC1869,EC1870,EC4436,EC4437	--	B103,B104,B105,B106,B107,B108,B109,B15,B17,B26-1,B26-2,B40-1,B40-2,B83,B84,B85,B86,B95,EC1738,EC1845,EC1846,EC1847,EC1848,EC1849,EC1850,EC1856,EC1862,EC4401,EC4402,EC4439,EC4448,EC4486,EC4501,EDL933,PA22,PA38,PA4,PA40,PA48,Sakai,TW11039,TW14588	--
	56	NSYN	6	0000000000000000000000000000000000000001110000000000000000000000000000	NC_011353.1:51472/2623734/3571843/3884120/4369122/5564147	PI	B103,B104,B105,B106,B107,B26-1,B26-2	--	B108,B109,B112,B113,B114,B15,B17,B28-1,B28-2,B29-1,B29-2,B36-1,B36-2,B40-1,B40-2,B7-1,B7-2,B83,B84,B85,B86,B89,B90,B93,B94,B95,EC1734,EC1735,EC1736,EC1737,EC1738,EC1845,EC1846,EC1847,EC1848,EC1849,EC1850,EC1856,EC1862,EC1863,EC1864,EC1866,EC1868,EC1869,EC1870,EC4401,EC4402,EC4436,EC4437,EC4439,EC4448,EC4486,EC4501,EDL933,PA22,PA38,PA4,PA40,PA48,Sakai,TW11039,TW14588	--
	57	NSYN	9	0000000000000001111111111111110000001111111111111111111111111111111111	NC_011353.1:80252/2473779/3408076/3541227/4946327/4956927/5226934/5229538/5457682	PI	B26-1,B26-2	--	B103,B104,B105,B106,B107,B108,B109,B112,B113,B114,B15,B17,B28-1,B28-2,B29-1,B29-2,B36-1,B36-2,B40-1,B40-2,B7-1,B7-2,B83,B84,B85,B86,B89,B90,B93,B94,B95,EC1734,EC1735,EC1736,EC1737,EC1738,EC1845,EC1846,EC1847,EC1848,EC1849,EC1850,EC1856,EC1862,EC1863,EC1864,EC1866,EC1868,EC1869,EC1870,EC4401,EC4402,EC4436,EC4437,EC4439,EC4448,EC4486,EC4501,EDL933,PA22,PA38,PA4,PA40,PA48,Sakai,TW11039,TW14588	--
	57	SYN	5	0100000000011111111111111111111111111111111111111111111111111111111111	NC_011353.1:2067217/2569310/4086557/4424712/4910563	PI	B26-1,B26-2	--	B103,B104,B105,B106,B107,B108,B109,B112,B113,B114,B15,B17,B28-1,B28-2,B29-1,B29-2,B36-1,B36-2,B40-1,B40-2,B7-1,B7-2,B83,B84,B85,B86,B89,B90,B93,B94,B95,EC1734,EC1735,EC1736,EC1737,EC1738,EC1845,EC1846,EC1847,EC1848,EC1849,EC1850,EC1856,EC1862,EC1863,EC1864,EC1866,EC1868,EC1869,EC1870,EC4401,EC4402,EC4436,EC4437,EC4439,EC4448,EC4486,EC4501,EDL933,PA22,PA38,PA4,PA40,PA48,Sakai,TW11039,TW14588	--
	58	NSYN	5	0000000000000000011111111100000000000000000000000000000000000000000000	NC_011353.1:165995/1671644/2792525/4526842/4622648	NI	EC1864	--	B103,B104,B105,B106,B107,B108,B109,B112,B113,B114,B15,B17,B26-1,B26-2,B28-1,B28-2,B29-1,B29-2,B36-1,B36-2,B40-1,B40-2,B7-1,B7-2,B83,B84,B85,B86,B89,B90,B93,B94,B95,EC1734,EC1735,EC1736,EC1737,EC1738,EC1845,EC1846,EC1847,EC1848,EC1849,EC1850,EC1856,EC1862,EC1863,EC1866,EC1868,EC1869,EC1870,EC4401,EC4402,EC4436,EC4437,EC4439,EC4448,EC4486,EC4501,EDL933,PA22,PA38,PA4,PA40,PA48,Sakai,TW11039,TW14588	--
	58	SYN	5	0000000000000000011000000000000011110000000000000000000000000000000000	NC_011353.1:139067/683381/825247/1132353/1624750	NI	EC1864	--	B103,B104,B105,B106,B107,B108,B109,B112,B113,B114,B15,B17,B26-1,B26-2,B28-1,B28-2,B29-1,B29-2,B36-1,B36-2,B40-1,B40-2,B7-1,B7-2,B83,B84,B85,B86,B89,B90,B93,B94,B95,EC1734,EC1735,EC1736,EC1737,EC1738,EC1845,EC1846,EC1847,EC1848,EC1849,EC1850,EC1856,EC1862,EC1863,EC1866,EC1868,EC1869,EC1870,EC4401,EC4402,EC4436,EC4437,EC4439,EC4448,EC4486,EC4501,EDL933,PA22,PA38,PA4,PA40,PA48,Sakai,TW11039,TW14588	--
	59	NSYN	9	0110000000011111111111111111111111111111111111111111111111111111111111	NC_011353.1:416259/781456/2223915/3649725/3715711/4189740/4909153/5102026/5277275	PI	B36-1,B36-2	--	B103,B104,B105,B106,B107,B108,B109,B112,B113,B114,B15,B17,B26-1,B26-2,B28-1,B28-2,B29-1,B29-2,B40-1,B40-2,B7-1,B7-2,B83,B84,B85,B86,B89,B90,B93,B94,B95,EC1734,EC1735,EC1736,EC1737,EC1738,EC1845,EC1846,EC1847,EC1848,EC1849,EC1850,EC1856,EC1862,EC1863,EC1864,EC1866,EC1868,EC1869,EC1870,EC4401,EC4402,EC4436,EC4437,EC4439,EC4448,EC4486,EC4501,EDL933,PA22,PA38,PA4,PA40,PA48,Sakai,TW11039,TW14588	--
	59	SYN	5	0110000000011111111111111111111111111111111111111111111111111111111111	NC_011353.1:1829020/1829026/4958157/5091200/5220986	PI	B36-1,B36-2	--	B103,B104,B105,B106,B107,B108,B109,B112,B113,B114,B15,B17,B26-1,B26-2,B28-1,B28-2,B29-1,B29-2,B40-1,B40-2,B7-1,B7-2,B83,B84,B85,B86,B89,B90,B93,B94,B95,EC1734,EC1735,EC1736,EC1737,EC1738,EC1845,EC1846,EC1847,EC1848,EC1849,EC1850,EC1856,EC1862,EC1863,EC1864,EC1866,EC1868,EC1869,EC1870,EC4401,EC4402,EC4436,EC4437,EC4439,EC4448,EC4486,EC4501,EDL933,PA22,PA38,PA4,PA40,PA48,Sakai,TW11039,TW14588	--
	60	NSYN	7	0000000000001000000000000000000000000000000000000000000000000000000010	NC_011353.1:867504/1641785/2019439/2854221/4138371/5009870/5404258	PI	B40-1,B40-2	--	B103,B104,B105,B106,B107,B108,B109,B112,B113,B114,B15,B17,B26-1,B26-2,B28-1,B28-2,B29-1,B29-2,B36-1,B36-2,B7-1,B7-2,B83,B84,B85,B86,B89,B90,B93,B94,B95,EC1734,EC1735,EC1736,EC1737,EC1738,EC1845,EC1846,EC1847,EC1848,EC1849,EC1850,EC1856,EC1862,EC1863,EC1864,EC1866,EC1868,EC1869,EC1870,EC4401,EC4402,EC4436,EC4437,EC4439,EC4448,EC4486,EC4501,EDL933,PA22,PA38,PA4,PA40,PA48,Sakai,TW11039,TW14588	--
	60	SYN	3	0000000000000000000000000000000000100000000000000000000000000000000000	NC_011353.1:772068/1909239/4157036	PI	B40-1,B40-2	--	B103,B104,B105,B106,B107,B108,B109,B112,B113,B114,B15,B17,B26-1,B26-2,B28-1,B28-2,B29-1,B29-2,B36-1,B36-2,B7-1,B7-2,B83,B84,B85,B86,B89,B90,B93,B94,B95,EC1734,EC1735,EC1736,EC1737,EC1738,EC1845,EC1846,EC1847,EC1848,EC1849,EC1850,EC1856,EC1862,EC1863,EC1864,EC1866,EC1868,EC1869,EC1870,EC4401,EC4402,EC4436,EC4437,EC4439,EC4448,EC4486,EC4501,EDL933,PA22,PA38,PA4,PA40,PA48,Sakai,TW11039,TW14588	--
	61	NSYN	2	0000000000000000000000000000000000100000000000000000000000000000000000	NC_011353.1:967917/3233410	PI	EC1863,EC1866,EC1868	--	B103,B104,B105,B106,B107,B108,B109,B112,B113,B114,B15,B17,B26-1,B26-2,B28-1,B28-2,B29-1,B29-2,B36-1,B36-2,B40-1,B40-2,B7-1,B7-2,B83,B84,B85,B86,B89,B90,B93,B94,B95,EC1734,EC1735,EC1736,EC1737,EC1738,EC1845,EC1846,EC1847,EC1848,EC1849,EC1850,EC1856,EC1862,EC1864,EC1869,EC1870,EC4401,EC4402,EC4436,EC4437,EC4439,EC4448,EC4486,EC4501,EDL933,PA22,PA38,PA4,PA40,PA48,Sakai,TW11039,TW14588	--
	62	NSYN	1	0000000000000000000000000000000000000000000000000000000000001111100000	NC_011353.1:1307557	PI	B103,B104,B105,B106,B107,B108,B109,B112,B113,B114,B15,B17,B26-1,B26-2,B28-1,B28-2,B29-1,B29-2,B36-1,B36-2,B40-1,B40-2,B7-1,B7-2,B83,B84,B85,B86,B89,B90,EC1738,EC1863,EC1864,EC1866,EC1868,EC1869,EC1870,EC4436,EC4437,EC4501,EDL933,PA22,PA38,PA4,PA40,PA48,Sakai,TW11039,TW14588	--	B93,B94,B95,EC1734,EC1735,EC1736,EC1737,EC1845,EC1846,EC1847,EC1848,EC1849,EC1850,EC1856,EC1862,EC4401,EC4402,EC4439,EC4448,EC4486	--
	63	NSYN	2	0000000000000000000000000000000000000000000000000000000000001111100000	NC_011353.1:1926187/4337473	PI	B103,B104,B105,B106,B107,B108,B109,B112,B113,B114,B15,B17,B26-1,B26-2,B28-1,B28-2,B29-1,B29-2,B36-1,B36-2,B40-1,B40-2,B7-1,B7-2,B83,B84,B85,B86,B89,B90,B93,B94,B95,EC1734,EC1735,EC1736,EC1737,EC1738,EC1863,EC1864,EC1866,EC1868,EC1869,EC1870,EC4401,EC4402,EC4436,EC4437,EC4448,EC4486,EC4501,EDL933,PA22,PA38,PA4,PA40,PA48,Sakai,TW11039,TW14588	--	EC1845,EC1846,EC1847,EC1848,EC1849,EC1850,EC1856,EC1862,EC4439	--
	64	NSYN	2	0000000000000000000000000000000000000000001000000000000000000000000000	NC_011353.1:1936025/4951581	PI	B112,B113,B114,B28-1,B28-2,B36-1,B36-2,B89,B90	--	B103,B104,B105,B106,B107,B108,B109,B15,B17,B26-1,B26-2,B29-1,B29-2,B40-1,B40-2,B7-1,B7-2,B83,B84,B85,B86,B93,B94,B95,EC1734,EC1735,EC1736,EC1737,EC1738,EC1845,EC1846,EC1847,EC1848,EC1849,EC1850,EC1856,EC1862,EC1863,EC1864,EC1866,EC1868,EC1869,EC1870,EC4401,EC4402,EC4436,EC4437,EC4439,EC4448,EC4486,EC4501,EDL933,PA22,PA38,PA4,PA40,PA48,Sakai,TW11039,TW14588	--
	65	NSYN	1	0000000000000000000000000000000000000000001000000000000000000000000000	NC_011353.1:2064017	PI	B28-1,B28-2,EC1734,EC1735,EC1736,EC1737	--	B103,B104,B105,B106,B107,B108,B109,B112,B113,B114,B15,B17,B26-1,B26-2,B29-1,B29-2,B36-1,B36-2,B40-1,B40-2,B7-1,B7-2,B83,B84,B85,B86,B89,B90,B93,B94,B95,EC1738,EC1845,EC1846,EC1847,EC1848,EC1849,EC1850,EC1856,EC1862,EC1863,EC1864,EC1866,EC1868,EC1869,EC1870,EC4401,EC4402,EC4436,EC4437,EC4439,EC4448,EC4486,EC4501,EDL933,PA22,PA38,PA4,PA40,PA48,Sakai,TW11039,TW14588	--
	66	NSYN	3	0000000000000000000000000000000000000000001000000000000000000000000000	NC_011353.1:3573007/4321103/5204491	PI	B103,B104,B105,B106,B107,B108,B109,B112,B113,B114,B15,B17,B26-1,B26-2,B28-1,B28-2,B29-1,B29-2,B36-1,B36-2,B40-1,B40-2,B7-1,B7-2,B83,B84,B85,B86,B89,B90,B93,B94,B95,EC1734,EC1735,EC1736,EC1737,EC1738,EC1863,EC1864,EC1866,EC1868,EC1869,EC1870,EC4401,EC4402,EC4436,EC4437,EC4439,EC4448,EC4486,EC4501,EDL933,PA22,PA38,PA4,PA40,PA48,Sakai,TW11039,TW14588	--	EC1845,EC1846,EC1847,EC1848,EC1849,EC1850,EC1856,EC1862	--
	66	SYN	2	0000000000000000000000000000000000000000001111111111111111111111100111	NC_011353.1:771056/4985069	PI	B103,B104,B105,B106,B107,B108,B109,B112,B113,B114,B15,B17,B26-1,B26-2,B28-1,B28-2,B29-1,B29-2,B36-1,B36-2,B40-1,B40-2,B7-1,B7-2,B83,B84,B85,B86,B89,B90,B93,B94,B95,EC1734,EC1735,EC1736,EC1737,EC1738,EC1863,EC1864,EC1866,EC1868,EC1869,EC1870,EC4401,EC4402,EC4436,EC4437,EC4439,EC4448,EC4486,EC4501,EDL933,PA22,PA38,PA4,PA40,PA48,Sakai,TW11039,TW14588	--	EC1845,EC1846,EC1847,EC1848,EC1849,EC1850,EC1856,EC1862	--
	67	NSYN	1	0000000000000000000000000000000010000000000000000000000000000000000000	NC_011353.1:3691734	PI	EC4448,PA40	--	B103,B104,B105,B106,B107,B108,B109,B112,B113,B114,B15,B17,B26-1,B26-2,B28-1,B28-2,B29-1,B29-2,B36-1,B36-2,B40-1,B40-2,B7-1,B7-2,B83,B84,B85,B86,B89,B90,B93,B94,B95,EC1734,EC1735,EC1736,EC1737,EC1738,EC1845,EC1846,EC1847,EC1848,EC1849,EC1850,EC1856,EC1862,EC1863,EC1864,EC1866,EC1868,EC1869,EC1870,EC4401,EC4402,EC4436,EC4437,EC4439,EC4486,EC4501,EDL933,PA22,PA38,PA4,PA48,Sakai,TW11039,TW14588	--
	68	NSYN	1	0000000000000000000000000000000000000000000000100000000000000000000020	NC_011353.1:3801343	NI	EC1736	--	B103,B104,B105,B106,B107,B108,B109,B112,B113,B114,B15,B17,B26-1,B26-2,B28-1,B28-2,B29-1,B29-2,B36-1,B36-2,B40-1,B40-2,B7-1,B7-2,B83,B84,B85,B86,B89,B90,B93,B94,B95,EC1734,EC1735,EC1737,EC1738,EC1845,EC1846,EC1847,EC1848,EC1849,EC1850,EC1856,EC1862,EC1863,EC1864,EC1866,EC1868,EC1869,EC1870,EC4401,EC4402,EC4436,EC4437,EC4439,EC4448,EC4486,EC4501,EDL933,PA22,PA38,PA4,PA40,PA48,Sakai,TW11039,TW14588	--
	68	SYN	1	0000000000000001111111111100000000000000000000000000000000000000000000	NC_011353.1:484633	NI	EC1736	--	B103,B104,B105,B106,B107,B108,B109,B112,B113,B114,B15,B17,B26-1,B26-2,B28-1,B28-2,B29-1,B29-2,B36-1,B36-2,B40-1,B40-2,B7-1,B7-2,B83,B84,B85,B86,B89,B90,B93,B94,B95,EC1734,EC1735,EC1737,EC1738,EC1845,EC1846,EC1847,EC1848,EC1849,EC1850,EC1856,EC1862,EC1863,EC1864,EC1866,EC1868,EC1869,EC1870,EC4401,EC4402,EC4436,EC4437,EC4439,EC4448,EC4486,EC4501,EDL933,PA22,PA38,PA4,PA40,PA48,Sakai,TW11039,TW14588	--
	69	NSYN	1	0000000000000000000000000000000000000000000000000000001100000000000000	NC_011353.1:4539265	PI	B15,B17,EC4501,PA4,TW14588	--	B103,B104,B105,B106,B107,B108,B109,B112,B113,B114,B26-1,B26-2,B28-1,B28-2,B29-1,B29-2,B36-1,B36-2,B40-1,B40-2,B7-1,B7-2,B83,B84,B85,B86,B89,B90,B93,B94,B95,EC1734,EC1735,EC1736,EC1737,EC1738,EC1845,EC1846,EC1847,EC1848,EC1849,EC1850,EC1856,EC1862,EC1863,EC1864,EC1866,EC1868,EC1869,EC1870,EC4401,EC4402,EC4436,EC4437,EC4439,EC4448,EC4486,EDL933,PA22,PA38,PA40,PA48,Sakai,TW11039	--
	69	SYN	1	0000000000000000000000010000000000000000000000000000000000000000000000	NC_011353.1:890527	PI	B15,B17,EC4501,PA4,TW14588	--	B103,B104,B105,B106,B107,B108,B109,B112,B113,B114,B26-1,B26-2,B28-1,B28-2,B29-1,B29-2,B36-1,B36-2,B40-1,B40-2,B7-1,B7-2,B83,B84,B85,B86,B89,B90,B93,B94,B95,EC1734,EC1735,EC1736,EC1737,EC1738,EC1845,EC1846,EC1847,EC1848,EC1849,EC1850,EC1856,EC1862,EC1863,EC1864,EC1866,EC1868,EC1869,EC1870,EC4401,EC4402,EC4436,EC4437,EC4439,EC4448,EC4486,EDL933,PA22,PA38,PA40,PA48,Sakai,TW11039	--
	70	NSYN	1	0000000000000000000000000000000000000000000110011111111111110000000000	NC_011353.1:4828537	PI	B103,B104,B105,B106,B107,B15,B17,B26-1,B26-2,B40-1,B40-2,B83,B84,B85,B86,EC1738,EC4501,EDL933,PA22,PA38,PA4,PA40,PA48,Sakai,TW11039,TW14588	--	B108,B109,B112,B113,B114,B28-1,B28-2,B29-1,B29-2,B36-1,B36-2,B7-1,B7-2,B89,B90,B93,B94,B95,EC1734,EC1735,EC1736,EC1737,EC1845,EC1846,EC1847,EC1848,EC1849,EC1850,EC1856,EC1862,EC1863,EC1864,EC1866,EC1868,EC1869,EC1870,EC4401,EC4402,EC4436,EC4437,EC4439,EC4448,EC4486	--
	71	NSYN	2	0000000000000000000000000000000000000000000000000000000000000100000020	NC_011353.1:5504890/5569157	NI	EC1734	--	B103,B104,B105,B106,B107,B108,B109,B112,B113,B114,B15,B17,B26-1,B26-2,B28-1,B28-2,B29-1,B29-2,B36-1,B36-2,B40-1,B40-2,B7-1,B7-2,B83,B84,B85,B86,B89,B90,B93,B94,B95,EC1735,EC1736,EC1737,EC1738,EC1845,EC1846,EC1847,EC1848,EC1849,EC1850,EC1856,EC1862,EC1863,EC1864,EC1866,EC1868,EC1869,EC1870,EC4401,EC4402,EC4436,EC4437,EC4439,EC4448,EC4486,EC4501,EDL933,PA22,PA38,PA4,PA40,PA48,Sakai,TW11039,TW14588	--
	72	NSYN/NSYN	1	0000000000000000011000000000000000000000000000000000000000000000000000	NC_011353.1:4112264	NI	EDL933	PA40	B103,B104,B105,B106,B107,B108,B109,B112,B113,B114,B15,B17,B26-1,B26-2,B28-1,B28-2,B29-1,B29-2,B36-1,B36-2,B40-1,B40-2,B7-1,B7-2,B83,B84,B85,B86,B89,B90,B93,B94,B95,EC1734,EC1735,EC1736,EC1737,EC1738,EC1845,EC1846,EC1847,EC1848,EC1849,EC1850,EC1856,EC1862,EC1863,EC1864,EC1866,EC1868,EC1869,EC1870,EC4401,EC4402,EC4436,EC4437,EC4439,EC4448,EC4486,EC4501,PA22,PA38,PA4,PA48,Sakai,TW11039,TW14588	--
	73	SYN	1	0000000000000000011000000000000000000000000000000000000000000000000000	NC_011353.1:116890	PI	B112,B113,B114,B28-1,B28-2,B29-1,B29-2,B36-1,B36-2,B89,B90	--	B103,B104,B105,B106,B107,B108,B109,B15,B17,B26-1,B26-2,B40-1,B40-2,B7-1,B7-2,B83,B84,B85,B86,B93,B94,B95,EC1734,EC1735,EC1736,EC1737,EC1738,EC1845,EC1846,EC1847,EC1848,EC1849,EC1850,EC1856,EC1862,EC1863,EC1864,EC1866,EC1868,EC1869,EC1870,EC4401,EC4402,EC4436,EC4437,EC4439,EC4448,EC4486,EC4501,EDL933,PA22,PA38,PA4,PA40,PA48,Sakai,TW11039,TW14588	--
	74	SYN	1	0000000000000000011000000000000000000000000000000000000000000000000000	NC_011353.1:2845017	PI	B83,B84	--	B103,B104,B105,B106,B107,B108,B109,B112,B113,B114,B15,B17,B26-1,B26-2,B28-1,B28-2,B29-1,B29-2,B36-1,B36-2,B40-1,B40-2,B7-1,B7-2,B85,B86,B89,B90,B93,B94,B95,EC1734,EC1735,EC1736,EC1737,EC1738,EC1845,EC1846,EC1847,EC1848,EC1849,EC1850,EC1856,EC1862,EC1863,EC1864,EC1866,EC1868,EC1869,EC1870,EC4401,EC4402,EC4436,EC4437,EC4439,EC4448,EC4486,EC4501,EDL933,PA22,PA38,PA4,PA40,PA48,Sakai,TW11039,TW14588	--
	75	SYN	1	0000000000000000000000000000000000000100000000000000000000000000000000	NC_011353.1:3460738	NI	B112	--	B103,B104,B105,B106,B107,B108,B109,B113,B114,B15,B17,B26-1,B26-2,B28-1,B28-2,B29-1,B29-2,B36-1,B36-2,B40-1,B40-2,B7-1,B7-2,B83,B84,B85,B86,B89,B90,B93,B94,B95,EC1734,EC1735,EC1736,EC1737,EC1738,EC1845,EC1846,EC1847,EC1848,EC1849,EC1850,EC1856,EC1862,EC1863,EC1864,EC1866,EC1868,EC1869,EC1870,EC4401,EC4402,EC4436,EC4437,EC4439,EC4448,EC4486,EC4501,EDL933,PA22,PA38,PA4,PA40,PA48,Sakai,TW11039,TW14588	--
	76	SYN	1	0000000000000000000000000000000000000100000000000000000000000000000000	NC_011353.1:4047654	PI	B103,B104,B105,B106,B107,B26-1,B26-2,B40-1,B40-2,B83,B84,B85,B86,EC1738,PA38	--	B108,B109,B112,B113,B114,B15,B17,B28-1,B28-2,B29-1,B29-2,B36-1,B36-2,B7-1,B7-2,B89,B90,B93,B94,B95,EC1734,EC1735,EC1736,EC1737,EC1845,EC1846,EC1847,EC1848,EC1849,EC1850,EC1856,EC1862,EC1863,EC1864,EC1866,EC1868,EC1869,EC1870,EC4401,EC4402,EC4436,EC4437,EC4439,EC4448,EC4486,EC4501,EDL933,PA22,PA4,PA40,PA48,Sakai,TW11039,TW14588	--
	77	SYN/SYN	1	0000000000000000000000000000000000000100000000000000000000000000000000	NC_011353.1:3531866	NI	EC4501	PA40	B103,B104,B105,B106,B107,B108,B109,B112,B113,B114,B15,B17,B26-1,B26-2,B28-1,B28-2,B29-1,B29-2,B36-1,B36-2,B40-1,B40-2,B7-1,B7-2,B83,B84,B85,B86,B89,B90,B93,B94,B95,EC1734,EC1735,EC1736,EC1737,EC1738,EC1845,EC1846,EC1847,EC1848,EC1849,EC1850,EC1856,EC1862,EC1863,EC1864,EC1866,EC1868,EC1869,EC1870,EC4401,EC4402,EC4436,EC4437,EC4439,EC4448,EC4486,EDL933,PA22,PA38,PA4,PA48,Sakai,TW11039,TW14588	--
